# Supplementary material for: feedr and animalnexus.ca: A paired R package and user‐friendly Web application for transforming and visualizing animal movement data from static stations
Source: Ecol Evol. 2017 Aug 30;7(19):7884–96. doi: 10.1002/ece3.3240 (PMC5632613; doi:10.1002/ece3.3240)
Supplement: Supplementary file 1 [file ECE3-7-7884-s001.csv]

animal_id	species
0620000514	wand
0000000000	error
041868D861	House Finch
041868FF93	House Finch
06200004F8	House Finch
062000043E	House Finch
0620000500	House Finch
0620000400	House Finch
0620000513	House Finch
0620000477	House Finch
06200003AA	House Finch
041868E9A8	House Finch
0620000520	House Finch
041868D100	House Finch
041869123C	House Finch
