# Supplementary material for: feedr and animalnexus.ca: A paired R package and user‐friendly Web application for transforming and visualizing animal movement data from static stations
Source: Ecol Evol. 2017 Aug 30;7(19):7884–96. doi: 10.1002/ece3.3240 (PMC5632613; doi:10.1002/ece3.3240)
Supplement: Supplementary file 2 [file ECE3-7-7884-s002.csv]

animal_id	time	logger_id	experiment	date	lat	lon
06200004BF	2016-01-11 10:48:49	exp2-GR10	exp2	2016-01-11	53.89086	-122.81933
062000038F	2016-01-11 10:48:50	exp2-GR10	exp2	2016-01-11	53.89086	-122.81933
06200004E4	2016-01-11 10:48:55	exp2-GR10	exp2	2016-01-11	53.89086	-122.81933
06200004BF	2016-01-11 10:50:02	exp2-GR10	exp2	2016-01-11	53.89086	-122.81933
06200004E4	2016-01-11 10:51:07	exp2-GR10	exp2	2016-01-11	53.89086	-122.81933
06200004BE	2016-01-11 10:51:51	exp2-GR10	exp2	2016-01-11	53.89086	-122.81933
06200004BF	2016-01-11 10:51:56	exp2-GR10	exp2	2016-01-11	53.89086	-122.81933
06200004BE	2016-01-11 10:52:11	exp2-GR10	exp2	2016-01-11	53.89086	-122.81933
062000038F	2016-01-11 10:52:59	exp2-GR10	exp2	2016-01-11	53.89086	-122.81933
06200004BE	2016-01-11 10:53:02	exp2-GR10	exp2	2016-01-11	53.89086	-122.81933
06200004E4	2016-01-11 10:53:10	exp2-GR10	exp2	2016-01-11	53.89086	-122.81933
06200004BE	2016-01-11 10:53:24	exp2-GR10	exp2	2016-01-11	53.89086	-122.81933
062000038D	2016-01-11 10:54:48	exp2-GR10	exp2	2016-01-11	53.89086	-122.81933
06200003B4	2016-01-11 10:55:12	exp2-GR10	exp2	2016-01-11	53.89086	-122.81933
062000038F	2016-01-11 10:55:53	exp2-GR10	exp2	2016-01-11	53.89086	-122.81933
062000038D	2016-01-11 10:56:08	exp2-GR10	exp2	2016-01-11	53.89086	-122.81933
06200001F0	2016-01-11 10:56:20	exp2-GR10	exp2	2016-01-11	53.89086	-122.81933
062000038F	2016-01-11 10:56:48	exp2-GR10	exp2	2016-01-11	53.89086	-122.81933
062000038F	2016-01-11 10:57:19	exp2-GR10	exp2	2016-01-11	53.89086	-122.81933
06200004BF	2016-01-11 10:57:32	exp2-GR10	exp2	2016-01-11	53.89086	-122.81933
062000038D	2016-01-11 10:57:45	exp2-GR10	exp2	2016-01-11	53.89086	-122.81933
062000038F	2016-01-11 10:58:07	exp2-GR10	exp2	2016-01-11	53.89086	-122.81933
062000038D	2016-01-11 10:58:31	exp2-GR10	exp2	2016-01-11	53.89086	-122.81933
06200003B4	2016-01-11 10:58:51	exp2-GR10	exp2	2016-01-11	53.89086	-122.81933
06200003C3	2016-01-11 10:58:54	exp2-GR10	exp2	2016-01-11	53.89086	-122.81933
06200003C3	2016-01-11 10:58:56	exp2-GR10	exp2	2016-01-11	53.89086	-122.81933
06200003C3	2016-01-11 10:58:58	exp2-GR10	exp2	2016-01-11	53.89086	-122.81933
062000038D	2016-01-11 10:59:07	exp2-GR10	exp2	2016-01-11	53.89086	-122.81933
06200004BF	2016-01-11 10:59:10	exp2-GR10	exp2	2016-01-11	53.89086	-122.81933
062000038D	2016-01-11 10:59:28	exp2-GR10	exp2	2016-01-11	53.89086	-122.81933
062000038F	2016-01-11 10:59:49	exp2-GR10	exp2	2016-01-11	53.89086	-122.81933
062000038F	2016-01-11 11:00:02	exp2-GR10	exp2	2016-01-11	53.89086	-122.81933
06200004BE	2016-01-11 11:00:09	exp2-GR10	exp2	2016-01-11	53.89086	-122.81933
062000038D	2016-01-11 11:00:13	exp2-GR10	exp2	2016-01-11	53.89086	-122.81933
062000038F	2016-01-11 11:00:33	exp2-GR10	exp2	2016-01-11	53.89086	-122.81933
06200004BF	2016-01-11 11:00:37	exp2-GR10	exp2	2016-01-11	53.89086	-122.81933
062000038D	2016-01-11 11:00:41	exp2-GR10	exp2	2016-01-11	53.89086	-122.81933
062000038D	2016-01-11 11:00:46	exp2-GR10	exp2	2016-01-11	53.89086	-122.81933
06200003B4	2016-01-11 11:00:51	exp2-GR10	exp2	2016-01-11	53.89086	-122.81933
06200004BE	2016-01-11 11:01:10	exp2-GR10	exp2	2016-01-11	53.89086	-122.81933
06200004E4	2016-01-11 11:01:15	exp2-GR10	exp2	2016-01-11	53.89086	-122.81933
06200004BE	2016-01-11 11:01:18	exp2-GR10	exp2	2016-01-11	53.89086	-122.81933
062000038F	2016-01-11 11:01:26	exp2-GR10	exp2	2016-01-11	53.89086	-122.81933
06200004E4	2016-01-11 11:01:29	exp2-GR10	exp2	2016-01-11	53.89086	-122.81933
06200004E4	2016-01-11 11:01:36	exp2-GR10	exp2	2016-01-11	53.89086	-122.81933
062000038F	2016-01-11 11:01:49	exp2-GR10	exp2	2016-01-11	53.89086	-122.81933
062000038F	2016-01-11 11:01:51	exp2-GR10	exp2	2016-01-11	53.89086	-122.81933
06200004BF	2016-01-11 11:01:55	exp2-GR10	exp2	2016-01-11	53.89086	-122.81933
062000038D	2016-01-11 11:02:11	exp2-GR10	exp2	2016-01-11	53.89086	-122.81933
06200004E4	2016-01-11 11:02:21	exp2-GR10	exp2	2016-01-11	53.89086	-122.81933
062000038F	2016-01-11 11:02:28	exp2-GR10	exp2	2016-01-11	53.89086	-122.81933
06200004E4	2016-01-11 11:02:55	exp2-GR10	exp2	2016-01-11	53.89086	-122.81933
062000038F	2016-01-11 11:02:59	exp2-GR10	exp2	2016-01-11	53.89086	-122.81933
06200004E4	2016-01-11 11:03:20	exp2-GR10	exp2	2016-01-11	53.89086	-122.81933
062000038F	2016-01-11 11:03:24	exp2-GR10	exp2	2016-01-11	53.89086	-122.81933
062000038D	2016-01-11 11:03:44	exp2-GR10	exp2	2016-01-11	53.89086	-122.81933
06200003C3	2016-01-11 11:03:56	exp2-GR10	exp2	2016-01-11	53.89086	-122.81933
06200003C3	2016-01-11 11:03:58	exp2-GR10	exp2	2016-01-11	53.89086	-122.81933
06200003C3	2016-01-11 11:04:00	exp2-GR10	exp2	2016-01-11	53.89086	-122.81933
06200003B4	2016-01-11 11:04:13	exp2-GR10	exp2	2016-01-11	53.89086	-122.81933
062000038F	2016-01-11 11:04:49	exp2-GR10	exp2	2016-01-11	53.89086	-122.81933
062000038D	2016-01-11 11:05:03	exp2-GR10	exp2	2016-01-11	53.89086	-122.81933
062000038F	2016-01-11 11:05:26	exp2-GR10	exp2	2016-01-11	53.89086	-122.81933
062000038D	2016-01-11 11:05:29	exp2-GR10	exp2	2016-01-11	53.89086	-122.81933
06200004E4	2016-01-11 11:05:32	exp2-GR10	exp2	2016-01-11	53.89086	-122.81933
06200003A7	2016-01-11 11:05:36	exp2-GR10	exp2	2016-01-11	53.89086	-122.81933
06200003A7	2016-01-11 11:05:38	exp2-GR10	exp2	2016-01-11	53.89086	-122.81933
06200003B4	2016-01-11 11:05:42	exp2-GR10	exp2	2016-01-11	53.89086	-122.81933
062000038F	2016-01-11 11:05:56	exp2-GR10	exp2	2016-01-11	53.89086	-122.81933
062000038D	2016-01-11 11:05:59	exp2-GR10	exp2	2016-01-11	53.89086	-122.81933
062000038D	2016-01-11 11:06:03	exp2-GR10	exp2	2016-01-11	53.89086	-122.81933
06200004BE	2016-01-11 11:06:23	exp2-GR10	exp2	2016-01-11	53.89086	-122.81933
06200004BE	2016-01-11 11:06:27	exp2-GR10	exp2	2016-01-11	53.89086	-122.81933
062000038D	2016-01-11 11:06:29	exp2-GR10	exp2	2016-01-11	53.89086	-122.81933
062000038F	2016-01-11 11:06:58	exp2-GR10	exp2	2016-01-11	53.89086	-122.81933
06200004E4	2016-01-11 11:07:09	exp2-GR10	exp2	2016-01-11	53.89086	-122.81933
062000038D	2016-01-11 11:07:13	exp2-GR10	exp2	2016-01-11	53.89086	-122.81933
062000038F	2016-01-11 11:07:21	exp2-GR10	exp2	2016-01-11	53.89086	-122.81933
06200004E4	2016-01-11 11:07:32	exp2-GR10	exp2	2016-01-11	53.89086	-122.81933
062000038F	2016-01-11 11:07:33	exp2-GR10	exp2	2016-01-11	53.89086	-122.81933
06200004E4	2016-01-11 11:07:55	exp2-GR10	exp2	2016-01-11	53.89086	-122.81933
06200004E4	2016-01-11 11:07:57	exp2-GR10	exp2	2016-01-11	53.89086	-122.81933
06200004E4	2016-01-11 11:07:59	exp2-GR10	exp2	2016-01-11	53.89086	-122.81933
062000038F	2016-01-11 11:08:09	exp2-GR10	exp2	2016-01-11	53.89086	-122.81933
062000038D	2016-01-11 11:08:11	exp2-GR10	exp2	2016-01-11	53.89086	-122.81933
062000038D	2016-01-11 11:08:13	exp2-GR10	exp2	2016-01-11	53.89086	-122.81933
062000038F	2016-01-11 11:08:29	exp2-GR10	exp2	2016-01-11	53.89086	-122.81933
06200004E4	2016-01-11 11:08:41	exp2-GR10	exp2	2016-01-11	53.89086	-122.81933
062000038D	2016-01-11 11:09:09	exp2-GR10	exp2	2016-01-11	53.89086	-122.81933
062000038D	2016-01-11 11:09:39	exp2-GR10	exp2	2016-01-11	53.89086	-122.81933
06200004BE	2016-01-11 11:09:55	exp2-GR10	exp2	2016-01-11	53.89086	-122.81933
062000038F	2016-01-11 11:09:57	exp2-GR10	exp2	2016-01-11	53.89086	-122.81933
062000038D	2016-01-11 11:10:03	exp2-GR10	exp2	2016-01-11	53.89086	-122.81933
06200004E4	2016-01-11 11:12:39	exp2-GR10	exp2	2016-01-11	53.89086	-122.81933
062000038F	2016-01-11 11:13:07	exp2-GR10	exp2	2016-01-11	53.89086	-122.81933
062000038F	2016-01-11 11:13:09	exp2-GR10	exp2	2016-01-11	53.89086	-122.81933
06200004E4	2016-01-11 11:13:11	exp2-GR10	exp2	2016-01-11	53.89086	-122.81933
06200004BE	2016-01-11 11:13:19	exp2-GR10	exp2	2016-01-11	53.89086	-122.81933
06200004BE	2016-01-11 11:13:21	exp2-GR10	exp2	2016-01-11	53.89086	-122.81933
06200004BE	2016-01-11 11:13:23	exp2-GR10	exp2	2016-01-11	53.89086	-122.81933
06200004BE	2016-01-11 11:13:39	exp2-GR10	exp2	2016-01-11	53.89086	-122.81933
062000038F	2016-01-11 11:13:43	exp2-GR10	exp2	2016-01-11	53.89086	-122.81933
06200004BE	2016-01-11 11:14:10	exp2-GR10	exp2	2016-01-11	53.89086	-122.81933
06200004BE	2016-01-11 11:14:12	exp2-GR10	exp2	2016-01-11	53.89086	-122.81933
06200004BE	2016-01-11 11:14:14	exp2-GR10	exp2	2016-01-11	53.89086	-122.81933
062000038F	2016-01-11 11:14:38	exp2-GR10	exp2	2016-01-11	53.89086	-122.81933
062000038F	2016-01-11 11:15:16	exp2-GR10	exp2	2016-01-11	53.89086	-122.81933
06200004E4	2016-01-11 11:15:32	exp2-GR10	exp2	2016-01-11	53.89086	-122.81933
06200004E4	2016-01-11 11:15:47	exp2-GR10	exp2	2016-01-11	53.89086	-122.81933
062000038F	2016-01-11 11:16:03	exp2-GR10	exp2	2016-01-11	53.89086	-122.81933
062000038F	2016-01-11 11:16:48	exp2-GR10	exp2	2016-01-11	53.89086	-122.81933
062000038F	2016-01-11 11:17:05	exp2-GR10	exp2	2016-01-11	53.89086	-122.81933
06200004E4	2016-01-11 11:17:13	exp2-GR10	exp2	2016-01-11	53.89086	-122.81933
06200004E4	2016-01-11 11:17:15	exp2-GR10	exp2	2016-01-11	53.89086	-122.81933
062000038F	2016-01-11 11:17:25	exp2-GR10	exp2	2016-01-11	53.89086	-122.81933
062000038F	2016-01-11 11:17:26	exp2-GR10	exp2	2016-01-11	53.89086	-122.81933
062000038F	2016-01-11 11:17:46	exp2-GR10	exp2	2016-01-11	53.89086	-122.81933
06200004BE	2016-01-11 11:17:54	exp2-GR10	exp2	2016-01-11	53.89086	-122.81933
06200004BE	2016-01-11 11:18:27	exp2-GR10	exp2	2016-01-11	53.89086	-122.81933
06200004BE	2016-01-11 11:18:29	exp2-GR10	exp2	2016-01-11	53.89086	-122.81933
062000038F	2016-01-11 11:18:31	exp2-GR10	exp2	2016-01-11	53.89086	-122.81933
06200004E4	2016-01-11 11:19:31	exp2-GR10	exp2	2016-01-11	53.89086	-122.81933
062000038D	2016-01-11 11:19:59	exp2-GR10	exp2	2016-01-11	53.89086	-122.81933
06200004BE	2016-01-11 11:20:04	exp2-GR10	exp2	2016-01-11	53.89086	-122.81933
062000038D	2016-01-11 11:20:10	exp2-GR10	exp2	2016-01-11	53.89086	-122.81933
062000038D	2016-01-11 11:20:12	exp2-GR10	exp2	2016-01-11	53.89086	-122.81933
062000038F	2016-01-11 11:20:39	exp2-GR10	exp2	2016-01-11	53.89086	-122.81933
062000038F	2016-01-11 11:21:09	exp2-GR10	exp2	2016-01-11	53.89086	-122.81933
062000038F	2016-01-11 11:21:31	exp2-GR10	exp2	2016-01-11	53.89086	-122.81933
062000038D	2016-01-11 11:21:54	exp2-GR10	exp2	2016-01-11	53.89086	-122.81933
062000038F	2016-01-11 11:22:16	exp2-GR10	exp2	2016-01-11	53.89086	-122.81933
06200003B4	2016-01-11 11:22:42	exp2-GR10	exp2	2016-01-11	53.89086	-122.81933
06200003B4	2016-01-11 11:22:43	exp2-GR10	exp2	2016-01-11	53.89086	-122.81933
06200004BE	2016-01-11 11:22:57	exp2-GR10	exp2	2016-01-11	53.89086	-122.81933
062000038F	2016-01-11 11:23:01	exp2-GR10	exp2	2016-01-11	53.89086	-122.81933
062000038F	2016-01-11 11:23:03	exp2-GR10	exp2	2016-01-11	53.89086	-122.81933
06200004BF	2016-01-11 11:23:08	exp2-GR10	exp2	2016-01-11	53.89086	-122.81933
06200004E4	2016-01-11 11:23:41	exp2-GR10	exp2	2016-01-11	53.89086	-122.81933
062000038F	2016-01-11 11:23:43	exp2-GR10	exp2	2016-01-11	53.89086	-122.81933
06200004E4	2016-01-11 11:23:45	exp2-GR10	exp2	2016-01-11	53.89086	-122.81933
062000038F	2016-01-11 11:24:16	exp2-GR10	exp2	2016-01-11	53.89086	-122.81933
06200004E4	2016-01-11 11:24:58	exp2-GR10	exp2	2016-01-11	53.89086	-122.81933
062000038D	2016-01-11 11:25:11	exp2-GR10	exp2	2016-01-11	53.89086	-122.81933
062000038D	2016-01-11 11:25:13	exp2-GR10	exp2	2016-01-11	53.89086	-122.81933
062000038D	2016-01-11 11:25:15	exp2-GR10	exp2	2016-01-11	53.89086	-122.81933
062000038D	2016-01-11 11:25:27	exp2-GR10	exp2	2016-01-11	53.89086	-122.81933
06200004BE	2016-01-11 11:25:35	exp2-GR10	exp2	2016-01-11	53.89086	-122.81933
062000038F	2016-01-11 11:25:51	exp2-GR10	exp2	2016-01-11	53.89086	-122.81933
06200004BE	2016-01-11 11:26:31	exp2-GR10	exp2	2016-01-11	53.89086	-122.81933
062000038D	2016-01-11 11:26:34	exp2-GR10	exp2	2016-01-11	53.89086	-122.81933
062000038F	2016-01-11 11:26:50	exp2-GR10	exp2	2016-01-11	53.89086	-122.81933
062000038F	2016-01-11 11:26:52	exp2-GR10	exp2	2016-01-11	53.89086	-122.81933
06200004BE	2016-01-11 11:26:53	exp2-GR10	exp2	2016-01-11	53.89086	-122.81933
06200004BE	2016-01-11 11:27:07	exp2-GR10	exp2	2016-01-11	53.89086	-122.81933
06200004BE	2016-01-11 11:27:09	exp2-GR10	exp2	2016-01-11	53.89086	-122.81933
062000038D	2016-01-11 11:27:18	exp2-GR10	exp2	2016-01-11	53.89086	-122.81933
06200004BF	2016-01-11 11:27:38	exp2-GR10	exp2	2016-01-11	53.89086	-122.81933
062000038D	2016-01-11 11:27:40	exp2-GR10	exp2	2016-01-11	53.89086	-122.81933
062000038F	2016-01-11 11:27:52	exp2-GR10	exp2	2016-01-11	53.89086	-122.81933
062000038F	2016-01-11 11:27:54	exp2-GR10	exp2	2016-01-11	53.89086	-122.81933
062000038D	2016-01-11 11:27:57	exp2-GR10	exp2	2016-01-11	53.89086	-122.81933
06200004BE	2016-01-11 11:28:24	exp2-GR10	exp2	2016-01-11	53.89086	-122.81933
06200004BE	2016-01-11 11:28:26	exp2-GR10	exp2	2016-01-11	53.89086	-122.81933
062000038F	2016-01-11 11:28:29	exp2-GR10	exp2	2016-01-11	53.89086	-122.81933
062000038D	2016-01-11 11:28:36	exp2-GR10	exp2	2016-01-11	53.89086	-122.81933
062000038F	2016-01-11 11:28:42	exp2-GR10	exp2	2016-01-11	53.89086	-122.81933
062000038F	2016-01-11 11:29:14	exp2-GR10	exp2	2016-01-11	53.89086	-122.81933
062000038D	2016-01-11 11:29:23	exp2-GR10	exp2	2016-01-11	53.89086	-122.81933
062000038D	2016-01-11 11:30:02	exp2-GR10	exp2	2016-01-11	53.89086	-122.81933
062000038F	2016-01-11 11:30:27	exp2-GR10	exp2	2016-01-11	53.89086	-122.81933
06200003B4	2016-01-11 11:31:02	exp2-GR10	exp2	2016-01-11	53.89086	-122.81933
062000038D	2016-01-11 11:31:04	exp2-GR10	exp2	2016-01-11	53.89086	-122.81933
062000038D	2016-01-11 11:31:12	exp2-GR10	exp2	2016-01-11	53.89086	-122.81933
062000038F	2016-01-11 11:31:50	exp2-GR10	exp2	2016-01-11	53.89086	-122.81933
062000038D	2016-01-11 11:31:55	exp2-GR10	exp2	2016-01-11	53.89086	-122.81933
06200004E4	2016-01-11 11:31:57	exp2-GR10	exp2	2016-01-11	53.89086	-122.81933
06200004BE	2016-01-11 11:32:01	exp2-GR10	exp2	2016-01-11	53.89086	-122.81933
06200004BE	2016-01-11 11:32:03	exp2-GR10	exp2	2016-01-11	53.89086	-122.81933
062000038F	2016-01-11 11:32:23	exp2-GR10	exp2	2016-01-11	53.89086	-122.81933
062000038F	2016-01-11 11:32:26	exp2-GR10	exp2	2016-01-11	53.89086	-122.81933
062000038F	2016-01-11 11:32:28	exp2-GR10	exp2	2016-01-11	53.89086	-122.81933
06200004BE	2016-01-11 11:32:32	exp2-GR10	exp2	2016-01-11	53.89086	-122.81933
062000038D	2016-01-11 11:32:57	exp2-GR10	exp2	2016-01-11	53.89086	-122.81933
062000038F	2016-01-11 11:33:36	exp2-GR10	exp2	2016-01-11	53.89086	-122.81933
06200004BE	2016-01-11 11:33:38	exp2-GR10	exp2	2016-01-11	53.89086	-122.81933
062000038D	2016-01-11 11:33:54	exp2-GR10	exp2	2016-01-11	53.89086	-122.81933
062000038F	2016-01-11 11:34:16	exp2-GR10	exp2	2016-01-11	53.89086	-122.81933
06200003B4	2016-01-11 11:34:20	exp2-GR10	exp2	2016-01-11	53.89086	-122.81933
062000038D	2016-01-11 11:34:28	exp2-GR10	exp2	2016-01-11	53.89086	-122.81933
062000038D	2016-01-11 11:34:29	exp2-GR10	exp2	2016-01-11	53.89086	-122.81933
06200004BE	2016-01-11 11:34:36	exp2-GR10	exp2	2016-01-11	53.89086	-122.81933
06200004BE	2016-01-11 11:35:12	exp2-GR10	exp2	2016-01-11	53.89086	-122.81933
062000038F	2016-01-11 11:35:17	exp2-GR10	exp2	2016-01-11	53.89086	-122.81933
062000038F	2016-01-11 11:35:31	exp2-GR10	exp2	2016-01-11	53.89086	-122.81933
062000038D	2016-01-11 11:35:39	exp2-GR10	exp2	2016-01-11	53.89086	-122.81933
06200004BE	2016-01-11 11:35:44	exp2-GR10	exp2	2016-01-11	53.89086	-122.81933
06200004BE	2016-01-11 11:35:46	exp2-GR10	exp2	2016-01-11	53.89086	-122.81933
06200004BE	2016-01-11 11:35:48	exp2-GR10	exp2	2016-01-11	53.89086	-122.81933
06200004E4	2016-01-11 11:35:52	exp2-GR10	exp2	2016-01-11	53.89086	-122.81933
062000038F	2016-01-11 11:35:55	exp2-GR10	exp2	2016-01-11	53.89086	-122.81933
062000038F	2016-01-11 11:36:21	exp2-GR10	exp2	2016-01-11	53.89086	-122.81933
06200003C3	2016-01-11 11:36:36	exp2-GR10	exp2	2016-01-11	53.89086	-122.81933
062000038D	2016-01-11 11:37:01	exp2-GR10	exp2	2016-01-11	53.89086	-122.81933
06200003A7	2016-01-11 11:37:24	exp2-GR10	exp2	2016-01-11	53.89086	-122.81933
062000038D	2016-01-11 11:37:31	exp2-GR10	exp2	2016-01-11	53.89086	-122.81933
062000038D	2016-01-11 11:37:33	exp2-GR10	exp2	2016-01-11	53.89086	-122.81933
06200003C3	2016-01-11 11:37:35	exp2-GR10	exp2	2016-01-11	53.89086	-122.81933
06200004BF	2016-01-11 11:37:40	exp2-GR10	exp2	2016-01-11	53.89086	-122.81933
06200004BE	2016-01-11 11:37:48	exp2-GR10	exp2	2016-01-11	53.89086	-122.81933
062000038F	2016-01-11 11:38:11	exp2-GR10	exp2	2016-01-11	53.89086	-122.81933
06200003A7	2016-01-11 11:38:27	exp2-GR10	exp2	2016-01-11	53.89086	-122.81933
06200004E4	2016-01-11 11:38:30	exp2-GR10	exp2	2016-01-11	53.89086	-122.81933
062000038F	2016-01-11 11:38:51	exp2-GR10	exp2	2016-01-11	53.89086	-122.81933
062000038F	2016-01-11 11:38:53	exp2-GR10	exp2	2016-01-11	53.89086	-122.81933
06200004BE	2016-01-11 11:38:55	exp2-GR10	exp2	2016-01-11	53.89086	-122.81933
06200004BE	2016-01-11 11:38:57	exp2-GR10	exp2	2016-01-11	53.89086	-122.81933
062000038D	2016-01-11 11:38:59	exp2-GR10	exp2	2016-01-11	53.89086	-122.81933
06200004E4	2016-01-11 11:39:07	exp2-GR10	exp2	2016-01-11	53.89086	-122.81933
06200003C3	2016-01-11 11:39:15	exp2-GR10	exp2	2016-01-11	53.89086	-122.81933
062000038F	2016-01-11 11:39:44	exp2-GR10	exp2	2016-01-11	53.89086	-122.81933
062000038F	2016-01-11 11:39:46	exp2-GR10	exp2	2016-01-11	53.89086	-122.81933
06200003B4	2016-01-11 11:40:04	exp2-GR10	exp2	2016-01-11	53.89086	-122.81933
06200003C3	2016-01-11 11:40:11	exp2-GR10	exp2	2016-01-11	53.89086	-122.81933
06200004BE	2016-01-11 11:40:19	exp2-GR10	exp2	2016-01-11	53.89086	-122.81933
06200004BE	2016-01-11 11:40:21	exp2-GR10	exp2	2016-01-11	53.89086	-122.81933
06200004BE	2016-01-11 11:40:24	exp2-GR10	exp2	2016-01-11	53.89086	-122.81933
062000038F	2016-01-11 11:40:25	exp2-GR10	exp2	2016-01-11	53.89086	-122.81933
062000038F	2016-01-11 11:40:27	exp2-GR10	exp2	2016-01-11	53.89086	-122.81933
06200003B4	2016-01-11 11:40:39	exp2-GR10	exp2	2016-01-11	53.89086	-122.81933
06200004E4	2016-01-11 11:40:46	exp2-GR10	exp2	2016-01-11	53.89086	-122.81933
062000038D	2016-01-11 11:40:53	exp2-GR10	exp2	2016-01-11	53.89086	-122.81933
06200004BE	2016-01-11 11:41:00	exp2-GR10	exp2	2016-01-11	53.89086	-122.81933
06200003B4	2016-01-11 11:41:06	exp2-GR10	exp2	2016-01-11	53.89086	-122.81933
06200003C3	2016-01-11 11:41:11	exp2-GR10	exp2	2016-01-11	53.89086	-122.81933
062000038F	2016-01-11 11:41:15	exp2-GR10	exp2	2016-01-11	53.89086	-122.81933
062000038F	2016-01-11 11:41:21	exp2-GR10	exp2	2016-01-11	53.89086	-122.81933
06200003C3	2016-01-11 11:42:05	exp2-GR10	exp2	2016-01-11	53.89086	-122.81933
06200003B4	2016-01-11 11:42:20	exp2-GR10	exp2	2016-01-11	53.89086	-122.81933
062000038D	2016-01-11 11:42:50	exp2-GR10	exp2	2016-01-11	53.89086	-122.81933
06200003C3	2016-01-11 11:43:20	exp2-GR10	exp2	2016-01-11	53.89086	-122.81933
062000038D	2016-01-11 11:43:25	exp2-GR10	exp2	2016-01-11	53.89086	-122.81933
062000038D	2016-01-11 11:44:00	exp2-GR10	exp2	2016-01-11	53.89086	-122.81933
062000038F	2016-01-11 11:44:16	exp2-GR10	exp2	2016-01-11	53.89086	-122.81933
062000038F	2016-01-11 11:44:18	exp2-GR10	exp2	2016-01-11	53.89086	-122.81933
062000038D	2016-01-11 11:44:28	exp2-GR10	exp2	2016-01-11	53.89086	-122.81933
06200004BF	2016-01-11 11:44:44	exp2-GR10	exp2	2016-01-11	53.89086	-122.81933
062000038F	2016-01-11 11:44:48	exp2-GR10	exp2	2016-01-11	53.89086	-122.81933
06200003C3	2016-01-11 11:44:53	exp2-GR10	exp2	2016-01-11	53.89086	-122.81933
062000038D	2016-01-11 11:44:56	exp2-GR10	exp2	2016-01-11	53.89086	-122.81933
062000038F	2016-01-11 11:45:08	exp2-GR10	exp2	2016-01-11	53.89086	-122.81933
06200003B4	2016-01-11 11:45:16	exp2-GR10	exp2	2016-01-11	53.89086	-122.81933
062000038D	2016-01-11 11:45:18	exp2-GR10	exp2	2016-01-11	53.89086	-122.81933
06200003C3	2016-01-11 11:45:20	exp2-GR10	exp2	2016-01-11	53.89086	-122.81933
06200004BF	2016-01-11 11:45:22	exp2-GR10	exp2	2016-01-11	53.89086	-122.81933
06200003B4	2016-01-11 11:46:01	exp2-GR10	exp2	2016-01-11	53.89086	-122.81933
062000038D	2016-01-11 11:46:12	exp2-GR10	exp2	2016-01-11	53.89086	-122.81933
062000038F	2016-01-11 11:46:19	exp2-GR10	exp2	2016-01-11	53.89086	-122.81933
06200003B4	2016-01-11 11:46:23	exp2-GR10	exp2	2016-01-11	53.89086	-122.81933
06200003B4	2016-01-11 11:46:25	exp2-GR10	exp2	2016-01-11	53.89086	-122.81933
062000038F	2016-01-11 11:47:03	exp2-GR10	exp2	2016-01-11	53.89086	-122.81933
062000038F	2016-01-11 11:47:05	exp2-GR10	exp2	2016-01-11	53.89086	-122.81933
06200003A7	2016-01-11 11:47:09	exp2-GR10	exp2	2016-01-11	53.89086	-122.81933
06200003B4	2016-01-11 11:47:13	exp2-GR10	exp2	2016-01-11	53.89086	-122.81933
062000038D	2016-01-11 11:47:24	exp2-GR10	exp2	2016-01-11	53.89086	-122.81933
062000038D	2016-01-11 11:48:33	exp2-GR10	exp2	2016-01-11	53.89086	-122.81933
062000038D	2016-01-11 11:49:40	exp2-GR10	exp2	2016-01-11	53.89086	-122.81933
06200003B4	2016-01-11 11:49:59	exp2-GR10	exp2	2016-01-11	53.89086	-122.81933
06200003B4	2016-01-11 11:50:01	exp2-GR10	exp2	2016-01-11	53.89086	-122.81933
06200004BE	2016-01-11 11:50:46	exp2-GR10	exp2	2016-01-11	53.89086	-122.81933
062000038F	2016-01-11 11:50:58	exp2-GR10	exp2	2016-01-11	53.89086	-122.81933
062000038F	2016-01-11 11:51:00	exp2-GR10	exp2	2016-01-11	53.89086	-122.81933
06200003C3	2016-01-11 11:51:19	exp2-GR10	exp2	2016-01-11	53.89086	-122.81933
062000038D	2016-01-11 11:51:48	exp2-GR10	exp2	2016-01-11	53.89086	-122.81933
06200003C3	2016-01-11 11:52:09	exp2-GR10	exp2	2016-01-11	53.89086	-122.81933
062000038F	2016-01-11 11:52:13	exp2-GR10	exp2	2016-01-11	53.89086	-122.81933
062000038F	2016-01-11 11:52:16	exp2-GR10	exp2	2016-01-11	53.89086	-122.81933
06200003B4	2016-01-11 11:52:21	exp2-GR10	exp2	2016-01-11	53.89086	-122.81933
062000038D	2016-01-11 11:52:27	exp2-GR10	exp2	2016-01-11	53.89086	-122.81933
062000038D	2016-01-11 11:52:30	exp2-GR10	exp2	2016-01-11	53.89086	-122.81933
06200003C3	2016-01-11 11:53:32	exp2-GR10	exp2	2016-01-11	53.89086	-122.81933
062000038D	2016-01-11 11:54:14	exp2-GR10	exp2	2016-01-11	53.89086	-122.81933
06200004BE	2016-01-11 11:54:55	exp2-GR10	exp2	2016-01-11	53.89086	-122.81933
062000038F	2016-01-11 11:55:19	exp2-GR10	exp2	2016-01-11	53.89086	-122.81933
06200003B4	2016-01-11 11:56:07	exp2-GR10	exp2	2016-01-11	53.89086	-122.81933
06200001F0	2016-01-11 11:56:09	exp2-GR10	exp2	2016-01-11	53.89086	-122.81933
06200001F0	2016-01-11 11:56:11	exp2-GR10	exp2	2016-01-11	53.89086	-122.81933
062000038D	2016-01-11 11:56:13	exp2-GR10	exp2	2016-01-11	53.89086	-122.81933
06200004BE	2016-01-11 11:56:20	exp2-GR10	exp2	2016-01-11	53.89086	-122.81933
062000038F	2016-01-11 11:56:27	exp2-GR10	exp2	2016-01-11	53.89086	-122.81933
062000038F	2016-01-11 11:56:29	exp2-GR10	exp2	2016-01-11	53.89086	-122.81933
062000038D	2016-01-11 11:57:07	exp2-GR10	exp2	2016-01-11	53.89086	-122.81933
062000038F	2016-01-11 11:57:17	exp2-GR10	exp2	2016-01-11	53.89086	-122.81933
06200003C3	2016-01-11 11:57:52	exp2-GR10	exp2	2016-01-11	53.89086	-122.81933
06200003B4	2016-01-11 11:58:03	exp2-GR10	exp2	2016-01-11	53.89086	-122.81933
062000038F	2016-01-11 11:58:07	exp2-GR10	exp2	2016-01-11	53.89086	-122.81933
06200003C3	2016-01-11 11:58:46	exp2-GR10	exp2	2016-01-11	53.89086	-122.81933
06200004BF	2016-01-11 11:58:49	exp2-GR10	exp2	2016-01-11	53.89086	-122.81933
06200004BF	2016-01-11 11:58:51	exp2-GR10	exp2	2016-01-11	53.89086	-122.81933
06200004E4	2016-01-11 11:58:56	exp2-GR10	exp2	2016-01-11	53.89086	-122.81933
06200004BE	2016-01-11 11:59:43	exp2-GR10	exp2	2016-01-11	53.89086	-122.81933
062000038F	2016-01-11 12:00:08	exp2-GR10	exp2	2016-01-11	53.89086	-122.81933
062000014F	2016-01-11 12:00:54	exp2-GR10	exp2	2016-01-11	53.89086	-122.81933
06200003C3	2016-01-11 12:01:05	exp2-GR10	exp2	2016-01-11	53.89086	-122.81933
06200003C3	2016-01-11 12:01:07	exp2-GR10	exp2	2016-01-11	53.89086	-122.81933
062000014F	2016-01-11 12:01:57	exp2-GR10	exp2	2016-01-11	53.89086	-122.81933
062000038F	2016-01-11 12:02:31	exp2-GR10	exp2	2016-01-11	53.89086	-122.81933
062000038F	2016-01-11 12:02:33	exp2-GR10	exp2	2016-01-11	53.89086	-122.81933
062000038D	2016-01-11 12:02:46	exp2-GR10	exp2	2016-01-11	53.89086	-122.81933
062000014F	2016-01-11 12:02:50	exp2-GR10	exp2	2016-01-11	53.89086	-122.81933
06200004BE	2016-01-11 12:03:01	exp2-GR10	exp2	2016-01-11	53.89086	-122.81933
06200004BE	2016-01-11 12:03:03	exp2-GR10	exp2	2016-01-11	53.89086	-122.81933
062000038F	2016-01-11 12:03:05	exp2-GR10	exp2	2016-01-11	53.89086	-122.81933
06200004BF	2016-01-11 12:03:24	exp2-GR10	exp2	2016-01-11	53.89086	-122.81933
06200004BE	2016-01-11 12:03:35	exp2-GR10	exp2	2016-01-11	53.89086	-122.81933
06200004BE	2016-01-11 12:03:46	exp2-GR10	exp2	2016-01-11	53.89086	-122.81933
062000038D	2016-01-11 12:03:57	exp2-GR10	exp2	2016-01-11	53.89086	-122.81933
06200004E4	2016-01-11 12:04:20	exp2-GR10	exp2	2016-01-11	53.89086	-122.81933
06200004E4	2016-01-11 12:04:22	exp2-GR10	exp2	2016-01-11	53.89086	-122.81933
062000014F	2016-01-11 12:04:30	exp2-GR10	exp2	2016-01-11	53.89086	-122.81933
062000038F	2016-01-11 12:04:34	exp2-GR10	exp2	2016-01-11	53.89086	-122.81933
062000014F	2016-01-11 12:05:00	exp2-GR10	exp2	2016-01-11	53.89086	-122.81933
062000014F	2016-01-11 12:05:02	exp2-GR10	exp2	2016-01-11	53.89086	-122.81933
062000038F	2016-01-11 12:05:17	exp2-GR10	exp2	2016-01-11	53.89086	-122.81933
06200004BF	2016-01-11 12:05:34	exp2-GR10	exp2	2016-01-11	53.89086	-122.81933
06200003B4	2016-01-11 12:05:52	exp2-GR10	exp2	2016-01-11	53.89086	-122.81933
062000014F	2016-01-11 12:06:25	exp2-GR10	exp2	2016-01-11	53.89086	-122.81933
062000014F	2016-01-11 12:07:52	exp2-GR10	exp2	2016-01-11	53.89086	-122.81933
062000038F	2016-01-11 12:07:56	exp2-GR10	exp2	2016-01-11	53.89086	-122.81933
062000038F	2016-01-11 12:07:58	exp2-GR10	exp2	2016-01-11	53.89086	-122.81933
062000038D	2016-01-11 12:08:17	exp2-GR10	exp2	2016-01-11	53.89086	-122.81933
062000014F	2016-01-11 12:08:57	exp2-GR10	exp2	2016-01-11	53.89086	-122.81933
06200001F0	2016-01-11 12:09:01	exp2-GR10	exp2	2016-01-11	53.89086	-122.81933
06200003B4	2016-01-11 12:09:04	exp2-GR10	exp2	2016-01-11	53.89086	-122.81933
062000038D	2016-01-11 12:09:11	exp2-GR10	exp2	2016-01-11	53.89086	-122.81933
06200004BE	2016-01-11 12:09:25	exp2-GR10	exp2	2016-01-11	53.89086	-122.81933
06200004BE	2016-01-11 12:09:27	exp2-GR10	exp2	2016-01-11	53.89086	-122.81933
062000014F	2016-01-11 12:09:54	exp2-GR10	exp2	2016-01-11	53.89086	-122.81933
06200003B4	2016-01-11 12:10:00	exp2-GR10	exp2	2016-01-11	53.89086	-122.81933
062000038D	2016-01-11 12:10:03	exp2-GR10	exp2	2016-01-11	53.89086	-122.81933
062000014F	2016-01-11 12:10:09	exp2-GR10	exp2	2016-01-11	53.89086	-122.81933
062000038D	2016-01-11 12:11:32	exp2-GR10	exp2	2016-01-11	53.89086	-122.81933
062000038F	2016-01-11 12:11:35	exp2-GR10	exp2	2016-01-11	53.89086	-122.81933
062000038F	2016-01-11 12:11:37	exp2-GR10	exp2	2016-01-11	53.89086	-122.81933
062000038F	2016-01-11 12:11:43	exp2-GR10	exp2	2016-01-11	53.89086	-122.81933
062000014F	2016-01-11 12:11:46	exp2-GR10	exp2	2016-01-11	53.89086	-122.81933
062000038F	2016-01-11 12:12:07	exp2-GR10	exp2	2016-01-11	53.89086	-122.81933
06200003C3	2016-01-11 12:12:09	exp2-GR10	exp2	2016-01-11	53.89086	-122.81933
06200003C3	2016-01-11 12:12:11	exp2-GR10	exp2	2016-01-11	53.89086	-122.81933
062000014F	2016-01-11 12:12:13	exp2-GR10	exp2	2016-01-11	53.89086	-122.81933
062000014F	2016-01-11 12:12:15	exp2-GR10	exp2	2016-01-11	53.89086	-122.81933
062000038F	2016-01-11 12:12:24	exp2-GR10	exp2	2016-01-11	53.89086	-122.81933
062000038D	2016-01-11 12:12:38	exp2-GR10	exp2	2016-01-11	53.89086	-122.81933
06200004E4	2016-01-11 12:12:56	exp2-GR10	exp2	2016-01-11	53.89086	-122.81933
062000014F	2016-01-11 12:13:33	exp2-GR10	exp2	2016-01-11	53.89086	-122.81933
062000038F	2016-01-11 12:13:57	exp2-GR10	exp2	2016-01-11	53.89086	-122.81933
062000038D	2016-01-11 12:14:26	exp2-GR10	exp2	2016-01-11	53.89086	-122.81933
062000038D	2016-01-11 12:14:28	exp2-GR10	exp2	2016-01-11	53.89086	-122.81933
06200004BE	2016-01-11 12:14:35	exp2-GR10	exp2	2016-01-11	53.89086	-122.81933
062000014F	2016-01-11 12:15:04	exp2-GR10	exp2	2016-01-11	53.89086	-122.81933
062000038D	2016-01-11 12:15:47	exp2-GR10	exp2	2016-01-11	53.89086	-122.81933
062000038F	2016-01-11 12:15:49	exp2-GR10	exp2	2016-01-11	53.89086	-122.81933
062000038D	2016-01-11 12:16:11	exp2-GR10	exp2	2016-01-11	53.89086	-122.81933
062000038D	2016-01-11 12:16:13	exp2-GR10	exp2	2016-01-11	53.89086	-122.81933
062000038D	2016-01-11 12:16:25	exp2-GR10	exp2	2016-01-11	53.89086	-122.81933
062000038D	2016-01-11 12:16:27	exp2-GR10	exp2	2016-01-11	53.89086	-122.81933
062000014F	2016-01-11 12:16:45	exp2-GR10	exp2	2016-01-11	53.89086	-122.81933
06200003B4	2016-01-11 12:17:13	exp2-GR10	exp2	2016-01-11	53.89086	-122.81933
062000038D	2016-01-11 12:17:16	exp2-GR10	exp2	2016-01-11	53.89086	-122.81933
062000038D	2016-01-11 12:17:18	exp2-GR10	exp2	2016-01-11	53.89086	-122.81933
06200003C3	2016-01-11 12:17:21	exp2-GR10	exp2	2016-01-11	53.89086	-122.81933
06200003C3	2016-01-11 12:17:23	exp2-GR10	exp2	2016-01-11	53.89086	-122.81933
062000038D	2016-01-11 12:17:42	exp2-GR10	exp2	2016-01-11	53.89086	-122.81933
062000038F	2016-01-11 12:17:52	exp2-GR10	exp2	2016-01-11	53.89086	-122.81933
062000038F	2016-01-11 12:17:54	exp2-GR10	exp2	2016-01-11	53.89086	-122.81933
062000038D	2016-01-11 12:17:58	exp2-GR10	exp2	2016-01-11	53.89086	-122.81933
062000038F	2016-01-11 12:18:12	exp2-GR10	exp2	2016-01-11	53.89086	-122.81933
062000014F	2016-01-11 12:18:50	exp2-GR10	exp2	2016-01-11	53.89086	-122.81933
062000038D	2016-01-11 12:19:11	exp2-GR10	exp2	2016-01-11	53.89086	-122.81933
062000038F	2016-01-11 12:19:24	exp2-GR10	exp2	2016-01-11	53.89086	-122.81933
06200004E4	2016-01-11 12:19:37	exp2-GR10	exp2	2016-01-11	53.89086	-122.81933
062000038D	2016-01-11 12:19:39	exp2-GR10	exp2	2016-01-11	53.89086	-122.81933
062000038D	2016-01-11 12:19:41	exp2-GR10	exp2	2016-01-11	53.89086	-122.81933
06200003B4	2016-01-11 12:19:57	exp2-GR10	exp2	2016-01-11	53.89086	-122.81933
062000038F	2016-01-11 12:20:39	exp2-GR10	exp2	2016-01-11	53.89086	-122.81933
062000038D	2016-01-11 12:20:41	exp2-GR10	exp2	2016-01-11	53.89086	-122.81933
06200003A7	2016-01-11 12:20:59	exp2-GR10	exp2	2016-01-11	53.89086	-122.81933
06200004BE	2016-01-11 12:21:12	exp2-GR10	exp2	2016-01-11	53.89086	-122.81933
062000038F	2016-01-11 12:21:26	exp2-GR10	exp2	2016-01-11	53.89086	-122.81933
062000038D	2016-01-11 12:21:32	exp2-GR10	exp2	2016-01-11	53.89086	-122.81933
062000038D	2016-01-11 12:21:34	exp2-GR10	exp2	2016-01-11	53.89086	-122.81933
062000014F	2016-01-11 12:21:48	exp2-GR10	exp2	2016-01-11	53.89086	-122.81933
06200003C3	2016-01-11 12:22:23	exp2-GR10	exp2	2016-01-11	53.89086	-122.81933
06200004BE	2016-01-11 12:22:32	exp2-GR10	exp2	2016-01-11	53.89086	-122.81933
062000038F	2016-01-11 12:23:14	exp2-GR10	exp2	2016-01-11	53.89086	-122.81933
06200003C3	2016-01-11 12:23:29	exp2-GR10	exp2	2016-01-11	53.89086	-122.81933
06200004E4	2016-01-11 12:23:46	exp2-GR10	exp2	2016-01-11	53.89086	-122.81933
062000038D	2016-01-11 12:23:48	exp2-GR10	exp2	2016-01-11	53.89086	-122.81933
06200003B4	2016-01-11 12:23:57	exp2-GR10	exp2	2016-01-11	53.89086	-122.81933
06200003B4	2016-01-11 12:23:59	exp2-GR10	exp2	2016-01-11	53.89086	-122.81933
062000014F	2016-01-11 12:24:02	exp2-GR10	exp2	2016-01-11	53.89086	-122.81933
062000014F	2016-01-11 12:24:29	exp2-GR10	exp2	2016-01-11	53.89086	-122.81933
062000014F	2016-01-11 12:24:31	exp2-GR10	exp2	2016-01-11	53.89086	-122.81933
062000014F	2016-01-11 12:24:33	exp2-GR10	exp2	2016-01-11	53.89086	-122.81933
062000038D	2016-01-11 12:24:55	exp2-GR10	exp2	2016-01-11	53.89086	-122.81933
06200001F0	2016-01-11 12:25:05	exp2-GR10	exp2	2016-01-11	53.89086	-122.81933
062000014F	2016-01-11 12:25:08	exp2-GR10	exp2	2016-01-11	53.89086	-122.81933
06200001F0	2016-01-11 12:26:17	exp2-GR10	exp2	2016-01-11	53.89086	-122.81933
062000038D	2016-01-11 12:26:28	exp2-GR10	exp2	2016-01-11	53.89086	-122.81933
06200003C3	2016-01-11 12:27:19	exp2-GR10	exp2	2016-01-11	53.89086	-122.81933
062000014F	2016-01-11 12:27:21	exp2-GR10	exp2	2016-01-11	53.89086	-122.81933
06200004E4	2016-01-11 12:27:39	exp2-GR10	exp2	2016-01-11	53.89086	-122.81933
06200003C3	2016-01-11 12:28:09	exp2-GR10	exp2	2016-01-11	53.89086	-122.81933
062000014F	2016-01-11 12:28:33	exp2-GR10	exp2	2016-01-11	53.89086	-122.81933
062000014F	2016-01-11 12:29:15	exp2-GR10	exp2	2016-01-11	53.89086	-122.81933
062000038F	2016-01-11 12:29:30	exp2-GR10	exp2	2016-01-11	53.89086	-122.81933
062000014F	2016-01-11 12:29:40	exp2-GR10	exp2	2016-01-11	53.89086	-122.81933
062000014F	2016-01-11 12:29:42	exp2-GR10	exp2	2016-01-11	53.89086	-122.81933
062000014F	2016-01-11 12:29:44	exp2-GR10	exp2	2016-01-11	53.89086	-122.81933
062000038D	2016-01-11 12:29:50	exp2-GR10	exp2	2016-01-11	53.89086	-122.81933
06200004BF	2016-01-11 12:30:02	exp2-GR10	exp2	2016-01-11	53.89086	-122.81933
062000038F	2016-01-11 12:30:17	exp2-GR10	exp2	2016-01-11	53.89086	-122.81933
062000038F	2016-01-11 12:30:19	exp2-GR10	exp2	2016-01-11	53.89086	-122.81933
062000014F	2016-01-11 12:30:31	exp2-GR10	exp2	2016-01-11	53.89086	-122.81933
062000014F	2016-01-11 12:30:33	exp2-GR10	exp2	2016-01-11	53.89086	-122.81933
062000014F	2016-01-11 12:30:35	exp2-GR10	exp2	2016-01-11	53.89086	-122.81933
062000014F	2016-01-11 12:30:37	exp2-GR10	exp2	2016-01-11	53.89086	-122.81933
062000038D	2016-01-11 12:30:39	exp2-GR10	exp2	2016-01-11	53.89086	-122.81933
062000038F	2016-01-11 12:30:53	exp2-GR10	exp2	2016-01-11	53.89086	-122.81933
062000038F	2016-01-11 12:30:55	exp2-GR10	exp2	2016-01-11	53.89086	-122.81933
062000014F	2016-01-11 12:30:58	exp2-GR10	exp2	2016-01-11	53.89086	-122.81933
062000014F	2016-01-11 12:31:00	exp2-GR10	exp2	2016-01-11	53.89086	-122.81933
062000038D	2016-01-11 12:31:37	exp2-GR10	exp2	2016-01-11	53.89086	-122.81933
06200004E4	2016-01-11 12:32:08	exp2-GR10	exp2	2016-01-11	53.89086	-122.81933
062000038F	2016-01-11 12:32:22	exp2-GR10	exp2	2016-01-11	53.89086	-122.81933
062000038F	2016-01-11 12:32:26	exp2-GR10	exp2	2016-01-11	53.89086	-122.81933
062000038D	2016-01-11 12:32:44	exp2-GR10	exp2	2016-01-11	53.89086	-122.81933
062000038D	2016-01-11 12:33:02	exp2-GR10	exp2	2016-01-11	53.89086	-122.81933
062000038F	2016-01-11 12:33:31	exp2-GR10	exp2	2016-01-11	53.89086	-122.81933
062000038D	2016-01-11 12:33:34	exp2-GR10	exp2	2016-01-11	53.89086	-122.81933
062000038D	2016-01-11 12:33:51	exp2-GR10	exp2	2016-01-11	53.89086	-122.81933
06200004E4	2016-01-11 12:34:04	exp2-GR10	exp2	2016-01-11	53.89086	-122.81933
06200004BF	2016-01-11 12:34:18	exp2-GR10	exp2	2016-01-11	53.89086	-122.81933
062000014F	2016-01-11 12:34:56	exp2-GR10	exp2	2016-01-11	53.89086	-122.81933
06200004E4	2016-01-11 12:35:09	exp2-GR10	exp2	2016-01-11	53.89086	-122.81933
062000014F	2016-01-11 12:35:26	exp2-GR10	exp2	2016-01-11	53.89086	-122.81933
062000038D	2016-01-11 12:35:42	exp2-GR10	exp2	2016-01-11	53.89086	-122.81933
062000014F	2016-01-11 12:35:56	exp2-GR10	exp2	2016-01-11	53.89086	-122.81933
06200004E4	2016-01-11 12:36:19	exp2-GR10	exp2	2016-01-11	53.89086	-122.81933
062000014F	2016-01-11 12:36:27	exp2-GR10	exp2	2016-01-11	53.89086	-122.81933
06200003B4	2016-01-11 12:36:40	exp2-GR10	exp2	2016-01-11	53.89086	-122.81933
062000014F	2016-01-11 12:36:46	exp2-GR10	exp2	2016-01-11	53.89086	-122.81933
06200001F0	2016-01-11 12:36:57	exp2-GR10	exp2	2016-01-11	53.89086	-122.81933
062000038D	2016-01-11 12:37:08	exp2-GR10	exp2	2016-01-11	53.89086	-122.81933
062000038D	2016-01-11 12:37:30	exp2-GR10	exp2	2016-01-11	53.89086	-122.81933
06200004E4	2016-01-11 12:37:32	exp2-GR10	exp2	2016-01-11	53.89086	-122.81933
06200003A7	2016-01-11 12:37:38	exp2-GR10	exp2	2016-01-11	53.89086	-122.81933
06200003A7	2016-01-11 12:37:40	exp2-GR10	exp2	2016-01-11	53.89086	-122.81933
06200003B4	2016-01-11 12:37:50	exp2-GR10	exp2	2016-01-11	53.89086	-122.81933
06200003B4	2016-01-11 12:37:52	exp2-GR10	exp2	2016-01-11	53.89086	-122.81933
06200003B4	2016-01-11 12:37:54	exp2-GR10	exp2	2016-01-11	53.89086	-122.81933
06200004E4	2016-01-11 12:37:56	exp2-GR10	exp2	2016-01-11	53.89086	-122.81933
062000038D	2016-01-11 12:38:10	exp2-GR10	exp2	2016-01-11	53.89086	-122.81933
06200003B4	2016-01-11 12:38:23	exp2-GR10	exp2	2016-01-11	53.89086	-122.81933
062000038F	2016-01-11 12:38:28	exp2-GR10	exp2	2016-01-11	53.89086	-122.81933
062000038F	2016-01-11 12:38:30	exp2-GR10	exp2	2016-01-11	53.89086	-122.81933
062000038D	2016-01-11 12:38:37	exp2-GR10	exp2	2016-01-11	53.89086	-122.81933
062000038D	2016-01-11 12:39:03	exp2-GR10	exp2	2016-01-11	53.89086	-122.81933
06200003B4	2016-01-11 12:39:21	exp2-GR10	exp2	2016-01-11	53.89086	-122.81933
062000038F	2016-01-11 12:39:26	exp2-GR10	exp2	2016-01-11	53.89086	-122.81933
062000014F	2016-01-11 12:39:31	exp2-GR10	exp2	2016-01-11	53.89086	-122.81933
062000014F	2016-01-11 12:39:33	exp2-GR10	exp2	2016-01-11	53.89086	-122.81933
062000038D	2016-01-11 12:39:45	exp2-GR10	exp2	2016-01-11	53.89086	-122.81933
06200003B4	2016-01-11 12:39:58	exp2-GR10	exp2	2016-01-11	53.89086	-122.81933
06200003B4	2016-01-11 12:40:00	exp2-GR10	exp2	2016-01-11	53.89086	-122.81933
062000038F	2016-01-11 12:40:05	exp2-GR10	exp2	2016-01-11	53.89086	-122.81933
06200003B4	2016-01-11 12:40:27	exp2-GR10	exp2	2016-01-11	53.89086	-122.81933
06200003B4	2016-01-11 12:40:29	exp2-GR10	exp2	2016-01-11	53.89086	-122.81933
062000038D	2016-01-11 12:40:31	exp2-GR10	exp2	2016-01-11	53.89086	-122.81933
062000038D	2016-01-11 12:40:33	exp2-GR10	exp2	2016-01-11	53.89086	-122.81933
062000038F	2016-01-11 12:40:40	exp2-GR10	exp2	2016-01-11	53.89086	-122.81933
062000038F	2016-01-11 12:41:13	exp2-GR10	exp2	2016-01-11	53.89086	-122.81933
06200003B4	2016-01-11 12:41:20	exp2-GR10	exp2	2016-01-11	53.89086	-122.81933
062000038D	2016-01-11 12:41:50	exp2-GR10	exp2	2016-01-11	53.89086	-122.81933
06200003B4	2016-01-11 12:42:03	exp2-GR10	exp2	2016-01-11	53.89086	-122.81933
062000038F	2016-01-11 12:42:05	exp2-GR10	exp2	2016-01-11	53.89086	-122.81933
062000038D	2016-01-11 12:42:10	exp2-GR10	exp2	2016-01-11	53.89086	-122.81933
06200004BE	2016-01-11 12:42:13	exp2-GR10	exp2	2016-01-11	53.89086	-122.81933
062000038D	2016-01-11 12:42:33	exp2-GR10	exp2	2016-01-11	53.89086	-122.81933
062000038F	2016-01-11 12:42:36	exp2-GR10	exp2	2016-01-11	53.89086	-122.81933
06200003B4	2016-01-11 12:42:40	exp2-GR10	exp2	2016-01-11	53.89086	-122.81933
062000014F	2016-01-11 12:42:44	exp2-GR10	exp2	2016-01-11	53.89086	-122.81933
062000014F	2016-01-11 12:42:46	exp2-GR10	exp2	2016-01-11	53.89086	-122.81933
062000038D	2016-01-11 12:42:54	exp2-GR10	exp2	2016-01-11	53.89086	-122.81933
06200004BE	2016-01-11 12:43:11	exp2-GR10	exp2	2016-01-11	53.89086	-122.81933
062000038F	2016-01-11 12:43:25	exp2-GR10	exp2	2016-01-11	53.89086	-122.81933
06200004BE	2016-01-11 12:43:44	exp2-GR10	exp2	2016-01-11	53.89086	-122.81933
062000038D	2016-01-11 12:43:55	exp2-GR10	exp2	2016-01-11	53.89086	-122.81933
062000038F	2016-01-11 12:44:23	exp2-GR10	exp2	2016-01-11	53.89086	-122.81933
062000038F	2016-01-11 12:44:34	exp2-GR10	exp2	2016-01-11	53.89086	-122.81933
062000014F	2016-01-11 12:46:59	exp2-GR10	exp2	2016-01-11	53.89086	-122.81933
06200003B4	2016-01-11 12:47:25	exp2-GR10	exp2	2016-01-11	53.89086	-122.81933
062000038D	2016-01-11 12:47:40	exp2-GR10	exp2	2016-01-11	53.89086	-122.81933
062000014F	2016-01-11 12:49:09	exp2-GR10	exp2	2016-01-11	53.89086	-122.81933
062000038D	2016-01-11 12:49:18	exp2-GR10	exp2	2016-01-11	53.89086	-122.81933
06200003B4	2016-01-11 12:49:20	exp2-GR10	exp2	2016-01-11	53.89086	-122.81933
06200003B4	2016-01-11 12:49:22	exp2-GR10	exp2	2016-01-11	53.89086	-122.81933
062000014F	2016-01-11 12:49:27	exp2-GR10	exp2	2016-01-11	53.89086	-122.81933
062000014F	2016-01-11 12:49:29	exp2-GR10	exp2	2016-01-11	53.89086	-122.81933
062000014F	2016-01-11 12:49:31	exp2-GR10	exp2	2016-01-11	53.89086	-122.81933
062000038D	2016-01-11 12:49:41	exp2-GR10	exp2	2016-01-11	53.89086	-122.81933
062000014F	2016-01-11 12:49:46	exp2-GR10	exp2	2016-01-11	53.89086	-122.81933
062000014F	2016-01-11 12:49:48	exp2-GR10	exp2	2016-01-11	53.89086	-122.81933
06200001F0	2016-01-11 12:50:10	exp2-GR10	exp2	2016-01-11	53.89086	-122.81933
062000038D	2016-01-11 12:50:12	exp2-GR10	exp2	2016-01-11	53.89086	-122.81933
062000038D	2016-01-11 12:50:14	exp2-GR10	exp2	2016-01-11	53.89086	-122.81933
062000014F	2016-01-11 12:50:19	exp2-GR10	exp2	2016-01-11	53.89086	-122.81933
062000038F	2016-01-11 12:50:22	exp2-GR10	exp2	2016-01-11	53.89086	-122.81933
062000038F	2016-01-11 12:50:24	exp2-GR10	exp2	2016-01-11	53.89086	-122.81933
06200003B4	2016-01-11 12:50:35	exp2-GR10	exp2	2016-01-11	53.89086	-122.81933
06200003B4	2016-01-11 12:50:37	exp2-GR10	exp2	2016-01-11	53.89086	-122.81933
062000014F	2016-01-11 12:50:44	exp2-GR10	exp2	2016-01-11	53.89086	-122.81933
062000014F	2016-01-11 12:50:46	exp2-GR10	exp2	2016-01-11	53.89086	-122.81933
062000038D	2016-01-11 12:51:29	exp2-GR10	exp2	2016-01-11	53.89086	-122.81933
062000038D	2016-01-11 12:51:31	exp2-GR10	exp2	2016-01-11	53.89086	-122.81933
062000038D	2016-01-11 12:51:33	exp2-GR10	exp2	2016-01-11	53.89086	-122.81933
06200003B4	2016-01-11 12:51:59	exp2-GR10	exp2	2016-01-11	53.89086	-122.81933
06200001F0	2016-01-11 12:52:37	exp2-GR10	exp2	2016-01-11	53.89086	-122.81933
062000038F	2016-01-11 12:52:57	exp2-GR10	exp2	2016-01-11	53.89086	-122.81933
062000038F	2016-01-11 12:52:59	exp2-GR10	exp2	2016-01-11	53.89086	-122.81933
062000014F	2016-01-11 12:53:10	exp2-GR10	exp2	2016-01-11	53.89086	-122.81933
06200001F0	2016-01-11 12:53:12	exp2-GR10	exp2	2016-01-11	53.89086	-122.81933
062000014F	2016-01-11 12:53:31	exp2-GR10	exp2	2016-01-11	53.89086	-122.81933
062000014F	2016-01-11 12:53:33	exp2-GR10	exp2	2016-01-11	53.89086	-122.81933
062000038D	2016-01-11 12:56:56	exp2-GR10	exp2	2016-01-11	53.89086	-122.81933
06200003A7	2016-01-11 12:57:38	exp2-GR10	exp2	2016-01-11	53.89086	-122.81933
062000038D	2016-01-11 12:57:44	exp2-GR10	exp2	2016-01-11	53.89086	-122.81933
062000038D	2016-01-11 12:57:46	exp2-GR10	exp2	2016-01-11	53.89086	-122.81933
062000014F	2016-01-11 12:58:11	exp2-GR10	exp2	2016-01-11	53.89086	-122.81933
062000014F	2016-01-11 12:58:16	exp2-GR10	exp2	2016-01-11	53.89086	-122.81933
062000038F	2016-01-11 12:59:10	exp2-GR10	exp2	2016-01-11	53.89086	-122.81933
06200003B4	2016-01-11 12:59:22	exp2-GR10	exp2	2016-01-11	53.89086	-122.81933
06200003A7	2016-01-11 13:00:21	exp2-GR10	exp2	2016-01-11	53.89086	-122.81933
062000014F	2016-01-11 13:00:24	exp2-GR10	exp2	2016-01-11	53.89086	-122.81933
062000038D	2016-01-11 13:01:07	exp2-GR10	exp2	2016-01-11	53.89086	-122.81933
06200004E4	2016-01-11 13:01:12	exp2-GR10	exp2	2016-01-11	53.89086	-122.81933
06200004BE	2016-01-11 13:06:24	exp2-GR10	exp2	2016-01-11	53.89086	-122.81933
062000014F	2016-01-11 13:07:00	exp2-GR10	exp2	2016-01-11	53.89086	-122.81933
062000014F	2016-01-11 13:07:02	exp2-GR10	exp2	2016-01-11	53.89086	-122.81933
062000014F	2016-01-11 13:07:26	exp2-GR10	exp2	2016-01-11	53.89086	-122.81933
06200004E4	2016-01-11 13:07:45	exp2-GR10	exp2	2016-01-11	53.89086	-122.81933
06200003A7	2016-01-11 13:07:49	exp2-GR10	exp2	2016-01-11	53.89086	-122.81933
06200003A7	2016-01-11 13:07:51	exp2-GR10	exp2	2016-01-11	53.89086	-122.81933
06200004BF	2016-01-11 13:07:56	exp2-GR10	exp2	2016-01-11	53.89086	-122.81933
06200001F0	2016-01-11 13:08:56	exp2-GR10	exp2	2016-01-11	53.89086	-122.81933
06200001F0	2016-01-11 13:08:58	exp2-GR10	exp2	2016-01-11	53.89086	-122.81933
062000014F	2016-01-11 13:09:13	exp2-GR10	exp2	2016-01-11	53.89086	-122.81933
062000014F	2016-01-11 13:09:15	exp2-GR10	exp2	2016-01-11	53.89086	-122.81933
06200003B4	2016-01-11 13:09:20	exp2-GR10	exp2	2016-01-11	53.89086	-122.81933
062000038F	2016-01-11 13:10:02	exp2-GR10	exp2	2016-01-11	53.89086	-122.81933
06200001F0	2016-01-11 13:10:16	exp2-GR10	exp2	2016-01-11	53.89086	-122.81933
062000038F	2016-01-11 13:10:23	exp2-GR10	exp2	2016-01-11	53.89086	-122.81933
062000038D	2016-01-11 13:11:02	exp2-GR10	exp2	2016-01-11	53.89086	-122.81933
062000038D	2016-01-11 13:11:04	exp2-GR10	exp2	2016-01-11	53.89086	-122.81933
062000014F	2016-01-11 13:11:14	exp2-GR10	exp2	2016-01-11	53.89086	-122.81933
06200004BE	2016-01-11 13:11:19	exp2-GR10	exp2	2016-01-11	53.89086	-122.81933
062000038D	2016-01-11 13:11:28	exp2-GR10	exp2	2016-01-11	53.89086	-122.81933
062000038F	2016-01-11 13:11:35	exp2-GR10	exp2	2016-01-11	53.89086	-122.81933
062000038D	2016-01-11 13:11:41	exp2-GR10	exp2	2016-01-11	53.89086	-122.81933
062000038D	2016-01-11 13:11:43	exp2-GR10	exp2	2016-01-11	53.89086	-122.81933
062000014F	2016-01-11 13:11:47	exp2-GR10	exp2	2016-01-11	53.89086	-122.81933
062000014F	2016-01-11 13:11:49	exp2-GR10	exp2	2016-01-11	53.89086	-122.81933
06200004BF	2016-01-11 13:12:10	exp2-GR10	exp2	2016-01-11	53.89086	-122.81933
062000038D	2016-01-11 13:12:25	exp2-GR10	exp2	2016-01-11	53.89086	-122.81933
06200004BE	2016-01-11 13:12:28	exp2-GR10	exp2	2016-01-11	53.89086	-122.81933
06200003B4	2016-01-11 13:12:33	exp2-GR10	exp2	2016-01-11	53.89086	-122.81933
062000038F	2016-01-11 13:12:35	exp2-GR10	exp2	2016-01-11	53.89086	-122.81933
062000014F	2016-01-11 13:12:39	exp2-GR10	exp2	2016-01-11	53.89086	-122.81933
062000014F	2016-01-11 13:12:49	exp2-GR10	exp2	2016-01-11	53.89086	-122.81933
062000038F	2016-01-11 13:12:51	exp2-GR10	exp2	2016-01-11	53.89086	-122.81933
062000038D	2016-01-11 13:12:54	exp2-GR10	exp2	2016-01-11	53.89086	-122.81933
06200003C3	2016-01-11 13:13:11	exp2-GR10	exp2	2016-01-11	53.89086	-122.81933
062000038F	2016-01-11 13:13:25	exp2-GR10	exp2	2016-01-11	53.89086	-122.81933
062000038D	2016-01-11 13:13:27	exp2-GR10	exp2	2016-01-11	53.89086	-122.81933
06200004E4	2016-01-11 13:13:34	exp2-GR10	exp2	2016-01-11	53.89086	-122.81933
062000038F	2016-01-11 13:13:36	exp2-GR10	exp2	2016-01-11	53.89086	-122.81933
062000038F	2016-01-11 13:13:38	exp2-GR10	exp2	2016-01-11	53.89086	-122.81933
062000038D	2016-01-11 13:13:50	exp2-GR10	exp2	2016-01-11	53.89086	-122.81933
062000014F	2016-01-11 13:13:55	exp2-GR10	exp2	2016-01-11	53.89086	-122.81933
062000014F	2016-01-11 13:13:57	exp2-GR10	exp2	2016-01-11	53.89086	-122.81933
062000038F	2016-01-11 13:13:59	exp2-GR10	exp2	2016-01-11	53.89086	-122.81933
062000038D	2016-01-11 13:14:26	exp2-GR10	exp2	2016-01-11	53.89086	-122.81933
06200004BF	2016-01-11 13:14:50	exp2-GR10	exp2	2016-01-11	53.89086	-122.81933
06200004BE	2016-01-11 13:15:06	exp2-GR10	exp2	2016-01-11	53.89086	-122.81933
062000038F	2016-01-11 13:15:20	exp2-GR10	exp2	2016-01-11	53.89086	-122.81933
062000038F	2016-01-11 13:15:22	exp2-GR10	exp2	2016-01-11	53.89086	-122.81933
062000038F	2016-01-11 13:15:33	exp2-GR10	exp2	2016-01-11	53.89086	-122.81933
062000038F	2016-01-11 13:15:35	exp2-GR10	exp2	2016-01-11	53.89086	-122.81933
062000038F	2016-01-11 13:15:36	exp2-GR10	exp2	2016-01-11	53.89086	-122.81933
062000038D	2016-01-11 13:16:08	exp2-GR10	exp2	2016-01-11	53.89086	-122.81933
062000038F	2016-01-11 13:16:10	exp2-GR10	exp2	2016-01-11	53.89086	-122.81933
062000014F	2016-01-11 13:16:16	exp2-GR10	exp2	2016-01-11	53.89086	-122.81933
062000038D	2016-01-11 13:16:46	exp2-GR10	exp2	2016-01-11	53.89086	-122.81933
06200003B4	2016-01-11 13:17:07	exp2-GR10	exp2	2016-01-11	53.89086	-122.81933
062000014F	2016-01-11 13:17:11	exp2-GR10	exp2	2016-01-11	53.89086	-122.81933
062000038D	2016-01-11 13:17:22	exp2-GR10	exp2	2016-01-11	53.89086	-122.81933
062000038F	2016-01-11 13:17:40	exp2-GR10	exp2	2016-01-11	53.89086	-122.81933
062000038F	2016-01-11 13:18:28	exp2-GR10	exp2	2016-01-11	53.89086	-122.81933
062000038F	2016-01-11 13:18:34	exp2-GR10	exp2	2016-01-11	53.89086	-122.81933
062000038F	2016-01-11 13:18:38	exp2-GR10	exp2	2016-01-11	53.89086	-122.81933
062000038F	2016-01-11 13:18:40	exp2-GR10	exp2	2016-01-11	53.89086	-122.81933
06200003B4	2016-01-11 13:18:52	exp2-GR10	exp2	2016-01-11	53.89086	-122.81933
062000014F	2016-01-11 13:19:02	exp2-GR10	exp2	2016-01-11	53.89086	-122.81933
062000038F	2016-01-11 13:19:35	exp2-GR10	exp2	2016-01-11	53.89086	-122.81933
06200001F0	2016-01-11 13:19:44	exp2-GR10	exp2	2016-01-11	53.89086	-122.81933
062000038D	2016-01-11 13:19:49	exp2-GR10	exp2	2016-01-11	53.89086	-122.81933
06200003B4	2016-01-11 13:20:05	exp2-GR10	exp2	2016-01-11	53.89086	-122.81933
062000038D	2016-01-11 13:20:26	exp2-GR10	exp2	2016-01-11	53.89086	-122.81933
062000038D	2016-01-11 13:20:49	exp2-GR10	exp2	2016-01-11	53.89086	-122.81933
062000038D	2016-01-11 13:20:51	exp2-GR10	exp2	2016-01-11	53.89086	-122.81933
06200003B4	2016-01-11 13:21:27	exp2-GR10	exp2	2016-01-11	53.89086	-122.81933
062000038D	2016-01-11 13:21:30	exp2-GR10	exp2	2016-01-11	53.89086	-122.81933
062000038D	2016-01-11 13:22:14	exp2-GR10	exp2	2016-01-11	53.89086	-122.81933
06200001F0	2016-01-11 13:22:21	exp2-GR10	exp2	2016-01-11	53.89086	-122.81933
06200003A7	2016-01-11 13:22:28	exp2-GR10	exp2	2016-01-11	53.89086	-122.81933
06200004BE	2016-01-11 13:22:41	exp2-GR10	exp2	2016-01-11	53.89086	-122.81933
06200004BE	2016-01-11 13:22:43	exp2-GR10	exp2	2016-01-11	53.89086	-122.81933
062000014F	2016-01-11 13:23:12	exp2-GR10	exp2	2016-01-11	53.89086	-122.81933
06200001F0	2016-01-11 13:24:46	exp2-GR10	exp2	2016-01-11	53.89086	-122.81933
06200003B4	2016-01-11 13:25:00	exp2-GR10	exp2	2016-01-11	53.89086	-122.81933
06200003B4	2016-01-11 13:25:02	exp2-GR10	exp2	2016-01-11	53.89086	-122.81933
062000014F	2016-01-11 13:25:17	exp2-GR10	exp2	2016-01-11	53.89086	-122.81933
06200004BE	2016-01-11 13:25:42	exp2-GR10	exp2	2016-01-11	53.89086	-122.81933
06200003B4	2016-01-11 13:25:51	exp2-GR10	exp2	2016-01-11	53.89086	-122.81933
062000014F	2016-01-11 13:26:47	exp2-GR10	exp2	2016-01-11	53.89086	-122.81933
062000038D	2016-01-11 13:26:52	exp2-GR10	exp2	2016-01-11	53.89086	-122.81933
062000038D	2016-01-11 13:26:54	exp2-GR10	exp2	2016-01-11	53.89086	-122.81933
062000014F	2016-01-11 13:27:05	exp2-GR10	exp2	2016-01-11	53.89086	-122.81933
062000014F	2016-01-11 13:27:07	exp2-GR10	exp2	2016-01-11	53.89086	-122.81933
062000038F	2016-01-11 13:27:09	exp2-GR10	exp2	2016-01-11	53.89086	-122.81933
06200004E4	2016-01-11 13:27:27	exp2-GR10	exp2	2016-01-11	53.89086	-122.81933
06200003C3	2016-01-11 13:27:29	exp2-GR10	exp2	2016-01-11	53.89086	-122.81933
06200003C3	2016-01-11 13:27:36	exp2-GR10	exp2	2016-01-11	53.89086	-122.81933
062000038F	2016-01-11 13:27:54	exp2-GR10	exp2	2016-01-11	53.89086	-122.81933
062000038F	2016-01-11 13:27:56	exp2-GR10	exp2	2016-01-11	53.89086	-122.81933
06200003B4	2016-01-11 13:28:56	exp2-GR10	exp2	2016-01-11	53.89086	-122.81933
06200004E4	2016-01-11 13:29:04	exp2-GR10	exp2	2016-01-11	53.89086	-122.81933
062000014F	2016-01-11 13:29:34	exp2-GR10	exp2	2016-01-11	53.89086	-122.81933
06200003B4	2016-01-11 13:30:03	exp2-GR10	exp2	2016-01-11	53.89086	-122.81933
06200003C3	2016-01-11 13:30:05	exp2-GR10	exp2	2016-01-11	53.89086	-122.81933
06200003C3	2016-01-11 13:30:06	exp2-GR10	exp2	2016-01-11	53.89086	-122.81933
06200003C3	2016-01-11 13:30:08	exp2-GR10	exp2	2016-01-11	53.89086	-122.81933
062000014F	2016-01-11 13:30:10	exp2-GR10	exp2	2016-01-11	53.89086	-122.81933
062000014F	2016-01-11 13:30:12	exp2-GR10	exp2	2016-01-11	53.89086	-122.81933
062000014F	2016-01-11 13:30:14	exp2-GR10	exp2	2016-01-11	53.89086	-122.81933
062000014F	2016-01-11 13:30:16	exp2-GR10	exp2	2016-01-11	53.89086	-122.81933
062000014F	2016-01-11 13:30:18	exp2-GR10	exp2	2016-01-11	53.89086	-122.81933
062000014F	2016-01-11 13:30:30	exp2-GR10	exp2	2016-01-11	53.89086	-122.81933
062000014F	2016-01-11 13:30:32	exp2-GR10	exp2	2016-01-11	53.89086	-122.81933
062000014F	2016-01-11 13:30:34	exp2-GR10	exp2	2016-01-11	53.89086	-122.81933
06200003B4	2016-01-11 13:30:37	exp2-GR10	exp2	2016-01-11	53.89086	-122.81933
06200001F0	2016-01-11 13:30:58	exp2-GR10	exp2	2016-01-11	53.89086	-122.81933
062000014F	2016-01-11 13:31:00	exp2-GR10	exp2	2016-01-11	53.89086	-122.81933
062000014F	2016-01-11 13:31:02	exp2-GR10	exp2	2016-01-11	53.89086	-122.81933
06200003C3	2016-01-11 13:31:06	exp2-GR10	exp2	2016-01-11	53.89086	-122.81933
062000014F	2016-01-11 13:31:34	exp2-GR10	exp2	2016-01-11	53.89086	-122.81933
062000038F	2016-01-11 13:32:09	exp2-GR10	exp2	2016-01-11	53.89086	-122.81933
062000038D	2016-01-11 13:32:30	exp2-GR10	exp2	2016-01-11	53.89086	-122.81933
062000014F	2016-01-11 13:32:33	exp2-GR10	exp2	2016-01-11	53.89086	-122.81933
062000014F	2016-01-11 13:33:03	exp2-GR10	exp2	2016-01-11	53.89086	-122.81933
06200003B4	2016-01-11 13:33:08	exp2-GR10	exp2	2016-01-11	53.89086	-122.81933
06200001F0	2016-01-11 13:33:32	exp2-GR10	exp2	2016-01-11	53.89086	-122.81933
062000014F	2016-01-11 13:34:31	exp2-GR10	exp2	2016-01-11	53.89086	-122.81933
062000038D	2016-01-11 13:34:35	exp2-GR10	exp2	2016-01-11	53.89086	-122.81933
06200003C3	2016-01-11 13:35:03	exp2-GR10	exp2	2016-01-11	53.89086	-122.81933
062000038D	2016-01-11 13:35:29	exp2-GR10	exp2	2016-01-11	53.89086	-122.81933
062000014F	2016-01-11 13:35:47	exp2-GR10	exp2	2016-01-11	53.89086	-122.81933
062000014F	2016-01-11 13:35:52	exp2-GR10	exp2	2016-01-11	53.89086	-122.81933
06200001F0	2016-01-11 13:36:31	exp2-GR10	exp2	2016-01-11	53.89086	-122.81933
06200003C3	2016-01-11 13:36:48	exp2-GR10	exp2	2016-01-11	53.89086	-122.81933
062000014F	2016-01-11 13:37:04	exp2-GR10	exp2	2016-01-11	53.89086	-122.81933
06200003B4	2016-01-11 13:37:15	exp2-GR10	exp2	2016-01-11	53.89086	-122.81933
062000038D	2016-01-11 13:37:32	exp2-GR10	exp2	2016-01-11	53.89086	-122.81933
062000014F	2016-01-11 13:38:16	exp2-GR10	exp2	2016-01-11	53.89086	-122.81933
062000014F	2016-01-11 13:38:18	exp2-GR10	exp2	2016-01-11	53.89086	-122.81933
062000014F	2016-01-11 13:38:20	exp2-GR10	exp2	2016-01-11	53.89086	-122.81933
062000038F	2016-01-11 13:38:23	exp2-GR10	exp2	2016-01-11	53.89086	-122.81933
06200003C3	2016-01-11 13:38:30	exp2-GR10	exp2	2016-01-11	53.89086	-122.81933
062000038D	2016-01-11 13:38:34	exp2-GR10	exp2	2016-01-11	53.89086	-122.81933
062000014F	2016-01-11 13:38:36	exp2-GR10	exp2	2016-01-11	53.89086	-122.81933
062000014F	2016-01-11 13:38:38	exp2-GR10	exp2	2016-01-11	53.89086	-122.81933
06200003C3	2016-01-11 13:38:54	exp2-GR10	exp2	2016-01-11	53.89086	-122.81933
062000038D	2016-01-11 13:39:08	exp2-GR10	exp2	2016-01-11	53.89086	-122.81933
062000014F	2016-01-11 13:39:11	exp2-GR10	exp2	2016-01-11	53.89086	-122.81933
062000038F	2016-01-11 13:39:22	exp2-GR10	exp2	2016-01-11	53.89086	-122.81933
06200001F0	2016-01-11 13:39:28	exp2-GR10	exp2	2016-01-11	53.89086	-122.81933
06200001F0	2016-01-11 13:39:30	exp2-GR10	exp2	2016-01-11	53.89086	-122.81933
06200001F0	2016-01-11 13:39:32	exp2-GR10	exp2	2016-01-11	53.89086	-122.81933
062000038D	2016-01-11 13:39:42	exp2-GR10	exp2	2016-01-11	53.89086	-122.81933
06200001F0	2016-01-11 13:40:06	exp2-GR10	exp2	2016-01-11	53.89086	-122.81933
062000038D	2016-01-11 13:40:51	exp2-GR10	exp2	2016-01-11	53.89086	-122.81933
06200001F0	2016-01-11 13:41:37	exp2-GR10	exp2	2016-01-11	53.89086	-122.81933
062000038D	2016-01-11 13:41:43	exp2-GR10	exp2	2016-01-11	53.89086	-122.81933
06200003C3	2016-01-11 13:41:56	exp2-GR10	exp2	2016-01-11	53.89086	-122.81933
06200003A7	2016-01-11 13:42:15	exp2-GR10	exp2	2016-01-11	53.89086	-122.81933
062000038D	2016-01-11 13:42:17	exp2-GR10	exp2	2016-01-11	53.89086	-122.81933
06200001F0	2016-01-11 13:42:30	exp2-GR10	exp2	2016-01-11	53.89086	-122.81933
06200001F0	2016-01-11 13:42:32	exp2-GR10	exp2	2016-01-11	53.89086	-122.81933
062000014F	2016-01-11 13:42:34	exp2-GR10	exp2	2016-01-11	53.89086	-122.81933
062000038D	2016-01-11 13:44:35	exp2-GR10	exp2	2016-01-11	53.89086	-122.81933
06200003C3	2016-01-11 13:44:56	exp2-GR10	exp2	2016-01-11	53.89086	-122.81933
062000038D	2016-01-11 13:44:58	exp2-GR10	exp2	2016-01-11	53.89086	-122.81933
062000014F	2016-01-11 13:45:20	exp2-GR10	exp2	2016-01-11	53.89086	-122.81933
062000038D	2016-01-11 13:45:51	exp2-GR10	exp2	2016-01-11	53.89086	-122.81933
062000038D	2016-01-11 13:45:53	exp2-GR10	exp2	2016-01-11	53.89086	-122.81933
06200003C3	2016-01-11 13:46:27	exp2-GR10	exp2	2016-01-11	53.89086	-122.81933
06200003A7	2016-01-11 13:46:46	exp2-GR10	exp2	2016-01-11	53.89086	-122.81933
06200003A7	2016-01-11 13:47:29	exp2-GR10	exp2	2016-01-11	53.89086	-122.81933
062000038D	2016-01-11 13:47:41	exp2-GR10	exp2	2016-01-11	53.89086	-122.81933
062000038D	2016-01-11 13:47:43	exp2-GR10	exp2	2016-01-11	53.89086	-122.81933
062000014F	2016-01-11 13:47:45	exp2-GR10	exp2	2016-01-11	53.89086	-122.81933
062000014F	2016-01-11 13:50:48	exp2-GR10	exp2	2016-01-11	53.89086	-122.81933
062000038F	2016-01-11 13:51:08	exp2-GR10	exp2	2016-01-11	53.89086	-122.81933
062000038F	2016-01-11 13:52:25	exp2-GR10	exp2	2016-01-11	53.89086	-122.81933
062000038D	2016-01-11 13:52:27	exp2-GR10	exp2	2016-01-11	53.89086	-122.81933
062000014F	2016-01-11 13:52:41	exp2-GR10	exp2	2016-01-11	53.89086	-122.81933
062000014F	2016-01-11 13:52:43	exp2-GR10	exp2	2016-01-11	53.89086	-122.81933
062000014F	2016-01-11 13:52:53	exp2-GR10	exp2	2016-01-11	53.89086	-122.81933
062000038D	2016-01-11 13:52:55	exp2-GR10	exp2	2016-01-11	53.89086	-122.81933
062000038D	2016-01-11 13:52:57	exp2-GR10	exp2	2016-01-11	53.89086	-122.81933
06200001F0	2016-01-11 13:53:21	exp2-GR10	exp2	2016-01-11	53.89086	-122.81933
062000038F	2016-01-11 13:53:24	exp2-GR10	exp2	2016-01-11	53.89086	-122.81933
06200003C3	2016-01-11 13:53:32	exp2-GR10	exp2	2016-01-11	53.89086	-122.81933
06200004E4	2016-01-11 13:53:43	exp2-GR10	exp2	2016-01-11	53.89086	-122.81933
062000014F	2016-01-11 13:53:57	exp2-GR10	exp2	2016-01-11	53.89086	-122.81933
062000038F	2016-01-11 13:54:32	exp2-GR10	exp2	2016-01-11	53.89086	-122.81933
062000038D	2016-01-11 13:54:38	exp2-GR10	exp2	2016-01-11	53.89086	-122.81933
062000014F	2016-01-11 13:54:43	exp2-GR10	exp2	2016-01-11	53.89086	-122.81933
06200003C3	2016-01-11 13:55:05	exp2-GR10	exp2	2016-01-11	53.89086	-122.81933
062000014F	2016-01-11 13:55:07	exp2-GR10	exp2	2016-01-11	53.89086	-122.81933
062000038D	2016-01-11 13:55:08	exp2-GR10	exp2	2016-01-11	53.89086	-122.81933
062000038D	2016-01-11 13:55:27	exp2-GR10	exp2	2016-01-11	53.89086	-122.81933
062000014F	2016-01-11 13:55:31	exp2-GR10	exp2	2016-01-11	53.89086	-122.81933
062000038F	2016-01-11 13:55:47	exp2-GR10	exp2	2016-01-11	53.89086	-122.81933
06200001F0	2016-01-11 13:56:58	exp2-GR10	exp2	2016-01-11	53.89086	-122.81933
062000038D	2016-01-11 13:57:00	exp2-GR10	exp2	2016-01-11	53.89086	-122.81933
062000038D	2016-01-11 13:57:02	exp2-GR10	exp2	2016-01-11	53.89086	-122.81933
062000038F	2016-01-11 13:57:04	exp2-GR10	exp2	2016-01-11	53.89086	-122.81933
062000038D	2016-01-11 13:57:11	exp2-GR10	exp2	2016-01-11	53.89086	-122.81933
06200003C3	2016-01-11 13:58:36	exp2-GR10	exp2	2016-01-11	53.89086	-122.81933
062000038F	2016-01-11 13:58:40	exp2-GR10	exp2	2016-01-11	53.89086	-122.81933
06200003C3	2016-01-11 13:59:22	exp2-GR10	exp2	2016-01-11	53.89086	-122.81933
06200003C3	2016-01-11 13:59:24	exp2-GR10	exp2	2016-01-11	53.89086	-122.81933
062000038F	2016-01-11 13:59:26	exp2-GR10	exp2	2016-01-11	53.89086	-122.81933
06200003A7	2016-01-11 13:59:55	exp2-GR10	exp2	2016-01-11	53.89086	-122.81933
062000014F	2016-01-11 13:59:59	exp2-GR10	exp2	2016-01-11	53.89086	-122.81933
062000014F	2016-01-11 14:00:49	exp2-GR10	exp2	2016-01-11	53.89086	-122.81933
062000038F	2016-01-11 14:01:21	exp2-GR10	exp2	2016-01-11	53.89086	-122.81933
062000014F	2016-01-11 14:01:47	exp2-GR10	exp2	2016-01-11	53.89086	-122.81933
062000014F	2016-01-11 14:01:49	exp2-GR10	exp2	2016-01-11	53.89086	-122.81933
062000038F	2016-01-11 14:01:51	exp2-GR10	exp2	2016-01-11	53.89086	-122.81933
062000038F	2016-01-11 14:01:52	exp2-GR10	exp2	2016-01-11	53.89086	-122.81933
062000014F	2016-01-11 14:01:56	exp2-GR10	exp2	2016-01-11	53.89086	-122.81933
062000014F	2016-01-11 14:01:58	exp2-GR10	exp2	2016-01-11	53.89086	-122.81933
062000014F	2016-01-11 14:02:48	exp2-GR10	exp2	2016-01-11	53.89086	-122.81933
062000014F	2016-01-11 14:03:51	exp2-GR10	exp2	2016-01-11	53.89086	-122.81933
062000038D	2016-01-11 14:04:24	exp2-GR10	exp2	2016-01-11	53.89086	-122.81933
06200001F0	2016-01-11 14:04:36	exp2-GR10	exp2	2016-01-11	53.89086	-122.81933
062000014F	2016-01-11 14:04:40	exp2-GR10	exp2	2016-01-11	53.89086	-122.81933
062000038D	2016-01-11 14:04:47	exp2-GR10	exp2	2016-01-11	53.89086	-122.81933
062000038F	2016-01-11 14:04:51	exp2-GR10	exp2	2016-01-11	53.89086	-122.81933
062000014F	2016-01-11 14:05:02	exp2-GR10	exp2	2016-01-11	53.89086	-122.81933
06200004E4	2016-01-11 14:05:13	exp2-GR10	exp2	2016-01-11	53.89086	-122.81933
062000038D	2016-01-11 14:05:22	exp2-GR10	exp2	2016-01-11	53.89086	-122.81933
062000038D	2016-01-11 14:05:24	exp2-GR10	exp2	2016-01-11	53.89086	-122.81933
062000038D	2016-01-11 14:05:26	exp2-GR10	exp2	2016-01-11	53.89086	-122.81933
06200003C3	2016-01-11 14:05:28	exp2-GR10	exp2	2016-01-11	53.89086	-122.81933
062000014F	2016-01-11 14:05:44	exp2-GR10	exp2	2016-01-11	53.89086	-122.81933
06200003B4	2016-01-11 14:05:56	exp2-GR10	exp2	2016-01-11	53.89086	-122.81933
06200003B4	2016-01-11 14:05:58	exp2-GR10	exp2	2016-01-11	53.89086	-122.81933
062000014F	2016-01-11 14:06:00	exp2-GR10	exp2	2016-01-11	53.89086	-122.81933
062000038D	2016-01-11 14:06:15	exp2-GR10	exp2	2016-01-11	53.89086	-122.81933
062000038F	2016-01-11 14:06:32	exp2-GR10	exp2	2016-01-11	53.89086	-122.81933
06200003C3	2016-01-11 14:06:34	exp2-GR10	exp2	2016-01-11	53.89086	-122.81933
062000038F	2016-01-11 14:06:49	exp2-GR10	exp2	2016-01-11	53.89086	-122.81933
06200004BE	2016-01-11 14:07:12	exp2-GR10	exp2	2016-01-11	53.89086	-122.81933
06200004BE	2016-01-11 14:07:14	exp2-GR10	exp2	2016-01-11	53.89086	-122.81933
062000038F	2016-01-11 14:07:30	exp2-GR10	exp2	2016-01-11	53.89086	-122.81933
062000038F	2016-01-11 14:07:32	exp2-GR10	exp2	2016-01-11	53.89086	-122.81933
062000038F	2016-01-11 14:07:34	exp2-GR10	exp2	2016-01-11	53.89086	-122.81933
062000038F	2016-01-11 14:07:36	exp2-GR10	exp2	2016-01-11	53.89086	-122.81933
062000014F	2016-01-11 14:07:41	exp2-GR10	exp2	2016-01-11	53.89086	-122.81933
06200003B4	2016-01-11 14:08:12	exp2-GR10	exp2	2016-01-11	53.89086	-122.81933
062000014F	2016-01-11 14:08:20	exp2-GR10	exp2	2016-01-11	53.89086	-122.81933
062000038D	2016-01-11 14:08:23	exp2-GR10	exp2	2016-01-11	53.89086	-122.81933
062000014F	2016-01-11 14:08:44	exp2-GR10	exp2	2016-01-11	53.89086	-122.81933
062000038D	2016-01-11 14:09:14	exp2-GR10	exp2	2016-01-11	53.89086	-122.81933
06200003B4	2016-01-11 14:09:17	exp2-GR10	exp2	2016-01-11	53.89086	-122.81933
062000038D	2016-01-11 14:10:02	exp2-GR10	exp2	2016-01-11	53.89086	-122.81933
06200003B4	2016-01-11 14:11:10	exp2-GR10	exp2	2016-01-11	53.89086	-122.81933
062000014F	2016-01-11 14:11:17	exp2-GR10	exp2	2016-01-11	53.89086	-122.81933
06200001F0	2016-01-11 15:06:05	exp2-GR10	exp2	2016-01-11	53.89086	-122.81933
06200001F0	2016-01-11 15:06:13	exp2-GR10	exp2	2016-01-11	53.89086	-122.81933
06200003A7	2016-01-11 15:06:35	exp2-GR10	exp2	2016-01-11	53.89086	-122.81933
06200003A7	2016-01-11 15:08:14	exp2-GR10	exp2	2016-01-11	53.89086	-122.81933
062000038D	2016-01-11 15:08:18	exp2-GR10	exp2	2016-01-11	53.89086	-122.81933
062000038D	2016-01-11 15:08:20	exp2-GR10	exp2	2016-01-11	53.89086	-122.81933
06200003C3	2016-01-11 15:09:15	exp2-GR10	exp2	2016-01-11	53.89086	-122.81933
06200003C3	2016-01-11 15:09:35	exp2-GR10	exp2	2016-01-11	53.89086	-122.81933
062000038D	2016-01-11 15:09:40	exp2-GR10	exp2	2016-01-11	53.89086	-122.81933
062000038F	2016-01-11 15:10:10	exp2-GR10	exp2	2016-01-11	53.89086	-122.81933
062000038D	2016-01-11 15:10:49	exp2-GR10	exp2	2016-01-11	53.89086	-122.81933
062000038F	2016-01-11 15:11:15	exp2-GR10	exp2	2016-01-11	53.89086	-122.81933
06200004BE	2016-01-11 15:11:25	exp2-GR10	exp2	2016-01-11	53.89086	-122.81933
06200003C3	2016-01-11 15:11:58	exp2-GR10	exp2	2016-01-11	53.89086	-122.81933
06200001F0	2016-01-11 15:12:23	exp2-GR10	exp2	2016-01-11	53.89086	-122.81933
06200003C3	2016-01-11 15:13:13	exp2-GR10	exp2	2016-01-11	53.89086	-122.81933
06200003C3	2016-01-11 15:14:09	exp2-GR10	exp2	2016-01-11	53.89086	-122.81933
06200003C3	2016-01-11 15:14:10	exp2-GR10	exp2	2016-01-11	53.89086	-122.81933
062000038D	2016-01-11 15:14:39	exp2-GR10	exp2	2016-01-11	53.89086	-122.81933
06200003B4	2016-01-11 15:14:47	exp2-GR10	exp2	2016-01-11	53.89086	-122.81933
062000038F	2016-01-11 15:27:38	exp2-GR10	exp2	2016-01-11	53.89086	-122.81933
062000014F	2016-01-11 15:28:52	exp2-GR10	exp2	2016-01-11	53.89086	-122.81933
06200003A7	2016-01-11 15:31:42	exp2-GR10	exp2	2016-01-11	53.89086	-122.81933
062000038F	2016-01-11 15:31:44	exp2-GR10	exp2	2016-01-11	53.89086	-122.81933
062000014F	2016-01-11 15:32:35	exp2-GR10	exp2	2016-01-11	53.89086	-122.81933
06200003A7	2016-01-11 15:32:40	exp2-GR10	exp2	2016-01-11	53.89086	-122.81933
062000038F	2016-01-11 15:32:43	exp2-GR10	exp2	2016-01-11	53.89086	-122.81933
062000014F	2016-01-11 15:33:56	exp2-GR10	exp2	2016-01-11	53.89086	-122.81933
06200004BE	2016-01-11 15:34:01	exp2-GR10	exp2	2016-01-11	53.89086	-122.81933
062000038F	2016-01-11 15:34:37	exp2-GR10	exp2	2016-01-11	53.89086	-122.81933
062000038F	2016-01-11 15:34:39	exp2-GR10	exp2	2016-01-11	53.89086	-122.81933
062000038F	2016-01-11 15:34:48	exp2-GR10	exp2	2016-01-11	53.89086	-122.81933
062000014F	2016-01-11 15:34:58	exp2-GR10	exp2	2016-01-11	53.89086	-122.81933
06200004BE	2016-01-11 15:35:03	exp2-GR10	exp2	2016-01-11	53.89086	-122.81933
062000014F	2016-01-11 15:35:51	exp2-GR10	exp2	2016-01-11	53.89086	-122.81933
06200003A7	2016-01-11 15:35:57	exp2-GR10	exp2	2016-01-11	53.89086	-122.81933
062000038F	2016-01-11 15:36:54	exp2-GR10	exp2	2016-01-11	53.89086	-122.81933
06200004BE	2016-01-11 15:37:02	exp2-GR10	exp2	2016-01-11	53.89086	-122.81933
062000014F	2016-01-11 15:38:04	exp2-GR10	exp2	2016-01-11	53.89086	-122.81933
06200004BE	2016-01-11 15:38:08	exp2-GR10	exp2	2016-01-11	53.89086	-122.81933
062000038F	2016-01-11 15:38:19	exp2-GR10	exp2	2016-01-11	53.89086	-122.81933
062000038D	2016-01-12 08:05:12	exp2-GR10	exp2	2016-01-12	53.89086	-122.81933
06200001F0	2016-01-12 08:05:22	exp2-GR10	exp2	2016-01-12	53.89086	-122.81933
062000038D	2016-01-12 08:09:18	exp2-GR10	exp2	2016-01-12	53.89086	-122.81933
06200001F0	2016-01-12 08:09:30	exp2-GR10	exp2	2016-01-12	53.89086	-122.81933
062000038D	2016-01-12 08:10:31	exp2-GR10	exp2	2016-01-12	53.89086	-122.81933
062000014F	2016-01-12 08:10:37	exp2-GR10	exp2	2016-01-12	53.89086	-122.81933
062000014F	2016-01-12 08:12:59	exp2-GR10	exp2	2016-01-12	53.89086	-122.81933
062000014F	2016-01-12 08:13:09	exp2-GR10	exp2	2016-01-12	53.89086	-122.81933
06200003A7	2016-01-12 08:13:17	exp2-GR10	exp2	2016-01-12	53.89086	-122.81933
06200003B4	2016-01-12 08:14:21	exp2-GR10	exp2	2016-01-12	53.89086	-122.81933
062000038D	2016-01-12 08:14:52	exp2-GR10	exp2	2016-01-12	53.89086	-122.81933
062000038D	2016-01-12 08:14:54	exp2-GR10	exp2	2016-01-12	53.89086	-122.81933
06200001F0	2016-01-12 08:15:54	exp2-GR10	exp2	2016-01-12	53.89086	-122.81933
062000014F	2016-01-12 08:16:23	exp2-GR10	exp2	2016-01-12	53.89086	-122.81933
06200003A7	2016-01-12 08:16:33	exp2-GR10	exp2	2016-01-12	53.89086	-122.81933
062000014F	2016-01-12 08:16:41	exp2-GR10	exp2	2016-01-12	53.89086	-122.81933
062000038F	2016-01-12 08:16:42	exp2-GR10	exp2	2016-01-12	53.89086	-122.81933
062000038D	2016-01-12 08:17:11	exp2-GR10	exp2	2016-01-12	53.89086	-122.81933
06200003B4	2016-01-12 08:18:30	exp2-GR10	exp2	2016-01-12	53.89086	-122.81933
06200004BE	2016-01-12 08:21:07	exp2-GR10	exp2	2016-01-12	53.89086	-122.81933
062000014F	2016-01-12 08:21:11	exp2-GR10	exp2	2016-01-12	53.89086	-122.81933
062000038F	2016-01-12 08:21:15	exp2-GR10	exp2	2016-01-12	53.89086	-122.81933
062000038D	2016-01-12 08:21:20	exp2-GR10	exp2	2016-01-12	53.89086	-122.81933
06200003B4	2016-01-12 08:24:27	exp2-GR10	exp2	2016-01-12	53.89086	-122.81933
06200003B4	2016-01-12 08:25:00	exp2-GR10	exp2	2016-01-12	53.89086	-122.81933
062000038D	2016-01-12 08:26:27	exp2-GR10	exp2	2016-01-12	53.89086	-122.81933
062000038D	2016-01-12 08:27:06	exp2-GR10	exp2	2016-01-12	53.89086	-122.81933
062000038D	2016-01-12 08:27:08	exp2-GR10	exp2	2016-01-12	53.89086	-122.81933
06200004E4	2016-01-12 08:27:26	exp2-GR10	exp2	2016-01-12	53.89086	-122.81933
062000038F	2016-01-12 08:27:29	exp2-GR10	exp2	2016-01-12	53.89086	-122.81933
062000014F	2016-01-12 08:27:49	exp2-GR10	exp2	2016-01-12	53.89086	-122.81933
062000038D	2016-01-12 08:27:56	exp2-GR10	exp2	2016-01-12	53.89086	-122.81933
06200004E4	2016-01-12 08:27:58	exp2-GR10	exp2	2016-01-12	53.89086	-122.81933
06200004BE	2016-01-12 08:28:18	exp2-GR10	exp2	2016-01-12	53.89086	-122.81933
062000038D	2016-01-12 08:28:31	exp2-GR10	exp2	2016-01-12	53.89086	-122.81933
06200004E4	2016-01-12 08:28:56	exp2-GR10	exp2	2016-01-12	53.89086	-122.81933
062000038D	2016-01-12 08:29:05	exp2-GR10	exp2	2016-01-12	53.89086	-122.81933
06200003A7	2016-01-12 08:29:31	exp2-GR10	exp2	2016-01-12	53.89086	-122.81933
06200004BE	2016-01-12 08:29:33	exp2-GR10	exp2	2016-01-12	53.89086	-122.81933
06200004BE	2016-01-12 08:29:53	exp2-GR10	exp2	2016-01-12	53.89086	-122.81933
06200001F0	2016-01-12 08:30:50	exp2-GR10	exp2	2016-01-12	53.89086	-122.81933
06200001F0	2016-01-12 08:30:52	exp2-GR10	exp2	2016-01-12	53.89086	-122.81933
062000038D	2016-01-12 08:31:50	exp2-GR10	exp2	2016-01-12	53.89086	-122.81933
06200001F0	2016-01-12 08:32:28	exp2-GR10	exp2	2016-01-12	53.89086	-122.81933
062000038D	2016-01-12 08:32:30	exp2-GR10	exp2	2016-01-12	53.89086	-122.81933
062000038D	2016-01-12 08:39:04	exp2-GR10	exp2	2016-01-12	53.89086	-122.81933
062000038D	2016-01-12 08:39:07	exp2-GR10	exp2	2016-01-12	53.89086	-122.81933
062000038D	2016-01-12 08:39:09	exp2-GR10	exp2	2016-01-12	53.89086	-122.81933
062000014F	2016-01-12 08:40:32	exp2-GR10	exp2	2016-01-12	53.89086	-122.81933
062000038D	2016-01-12 08:40:56	exp2-GR10	exp2	2016-01-12	53.89086	-122.81933
06200003B4	2016-01-12 08:41:30	exp2-GR10	exp2	2016-01-12	53.89086	-122.81933
062000038D	2016-01-12 08:41:37	exp2-GR10	exp2	2016-01-12	53.89086	-122.81933
062000038D	2016-01-12 08:41:42	exp2-GR10	exp2	2016-01-12	53.89086	-122.81933
062000038D	2016-01-12 08:43:05	exp2-GR10	exp2	2016-01-12	53.89086	-122.81933
06200001F0	2016-01-12 08:43:14	exp2-GR10	exp2	2016-01-12	53.89086	-122.81933
06200001F0	2016-01-12 08:43:15	exp2-GR10	exp2	2016-01-12	53.89086	-122.81933
062000038D	2016-01-12 08:43:52	exp2-GR10	exp2	2016-01-12	53.89086	-122.81933
06200001F0	2016-01-12 08:43:55	exp2-GR10	exp2	2016-01-12	53.89086	-122.81933
06200001F0	2016-01-12 08:43:57	exp2-GR10	exp2	2016-01-12	53.89086	-122.81933
06200001F0	2016-01-12 08:46:05	exp2-GR10	exp2	2016-01-12	53.89086	-122.81933
06200001F0	2016-01-12 08:46:07	exp2-GR10	exp2	2016-01-12	53.89086	-122.81933
06200001F0	2016-01-12 08:46:42	exp2-GR10	exp2	2016-01-12	53.89086	-122.81933
06200001F0	2016-01-12 08:46:44	exp2-GR10	exp2	2016-01-12	53.89086	-122.81933
062000038F	2016-01-12 08:47:29	exp2-GR10	exp2	2016-01-12	53.89086	-122.81933
062000038D	2016-01-12 08:47:39	exp2-GR10	exp2	2016-01-12	53.89086	-122.81933
062000038F	2016-01-12 08:48:20	exp2-GR10	exp2	2016-01-12	53.89086	-122.81933
06200001F0	2016-01-12 08:49:09	exp2-GR10	exp2	2016-01-12	53.89086	-122.81933
06200001F0	2016-01-12 08:49:35	exp2-GR10	exp2	2016-01-12	53.89086	-122.81933
062000038F	2016-01-12 08:49:37	exp2-GR10	exp2	2016-01-12	53.89086	-122.81933
06200004E4	2016-01-12 08:49:48	exp2-GR10	exp2	2016-01-12	53.89086	-122.81933
062000038D	2016-01-12 08:49:51	exp2-GR10	exp2	2016-01-12	53.89086	-122.81933
06200003C3	2016-01-12 08:50:31	exp2-GR10	exp2	2016-01-12	53.89086	-122.81933
06200001F0	2016-01-12 08:51:51	exp2-GR10	exp2	2016-01-12	53.89086	-122.81933
062000038D	2016-01-12 08:52:42	exp2-GR10	exp2	2016-01-12	53.89086	-122.81933
062000038D	2016-01-12 08:52:43	exp2-GR10	exp2	2016-01-12	53.89086	-122.81933
06200001F0	2016-01-12 08:52:54	exp2-GR10	exp2	2016-01-12	53.89086	-122.81933
062000038F	2016-01-12 08:53:15	exp2-GR10	exp2	2016-01-12	53.89086	-122.81933
062000038F	2016-01-12 08:53:17	exp2-GR10	exp2	2016-01-12	53.89086	-122.81933
06200004BE	2016-01-12 08:53:20	exp2-GR10	exp2	2016-01-12	53.89086	-122.81933
06200003C3	2016-01-12 08:53:26	exp2-GR10	exp2	2016-01-12	53.89086	-122.81933
06200003C3	2016-01-12 08:53:28	exp2-GR10	exp2	2016-01-12	53.89086	-122.81933
062000014F	2016-01-12 08:54:06	exp2-GR10	exp2	2016-01-12	53.89086	-122.81933
06200003C3	2016-01-12 08:55:12	exp2-GR10	exp2	2016-01-12	53.89086	-122.81933
062000038D	2016-01-12 08:55:23	exp2-GR10	exp2	2016-01-12	53.89086	-122.81933
062000014F	2016-01-12 08:55:26	exp2-GR10	exp2	2016-01-12	53.89086	-122.81933
06200004BE	2016-01-12 08:55:37	exp2-GR10	exp2	2016-01-12	53.89086	-122.81933
062000014F	2016-01-12 08:55:40	exp2-GR10	exp2	2016-01-12	53.89086	-122.81933
06200001F0	2016-01-12 08:56:11	exp2-GR10	exp2	2016-01-12	53.89086	-122.81933
06200003A7	2016-01-12 08:56:45	exp2-GR10	exp2	2016-01-12	53.89086	-122.81933
06200001F0	2016-01-12 08:56:57	exp2-GR10	exp2	2016-01-12	53.89086	-122.81933
06200001F0	2016-01-12 08:56:59	exp2-GR10	exp2	2016-01-12	53.89086	-122.81933
062000038F	2016-01-12 08:57:06	exp2-GR10	exp2	2016-01-12	53.89086	-122.81933
062000038F	2016-01-12 08:57:10	exp2-GR10	exp2	2016-01-12	53.89086	-122.81933
062000014F	2016-01-12 08:57:28	exp2-GR10	exp2	2016-01-12	53.89086	-122.81933
062000038D	2016-01-12 08:57:41	exp2-GR10	exp2	2016-01-12	53.89086	-122.81933
062000038D	2016-01-12 08:57:43	exp2-GR10	exp2	2016-01-12	53.89086	-122.81933
06200004BE	2016-01-12 08:57:56	exp2-GR10	exp2	2016-01-12	53.89086	-122.81933
062000014F	2016-01-12 08:58:21	exp2-GR10	exp2	2016-01-12	53.89086	-122.81933
062000014F	2016-01-12 08:58:32	exp2-GR10	exp2	2016-01-12	53.89086	-122.81933
06200004E4	2016-01-12 08:58:57	exp2-GR10	exp2	2016-01-12	53.89086	-122.81933
06200003C3	2016-01-12 08:59:11	exp2-GR10	exp2	2016-01-12	53.89086	-122.81933
06200004BE	2016-01-12 08:59:45	exp2-GR10	exp2	2016-01-12	53.89086	-122.81933
062000038D	2016-01-12 08:59:49	exp2-GR10	exp2	2016-01-12	53.89086	-122.81933
062000014F	2016-01-12 08:59:51	exp2-GR10	exp2	2016-01-12	53.89086	-122.81933
062000014F	2016-01-12 08:59:53	exp2-GR10	exp2	2016-01-12	53.89086	-122.81933
062000038F	2016-01-12 09:00:00	exp2-GR10	exp2	2016-01-12	53.89086	-122.81933
062000038F	2016-01-12 09:00:02	exp2-GR10	exp2	2016-01-12	53.89086	-122.81933
062000014F	2016-01-12 09:00:11	exp2-GR10	exp2	2016-01-12	53.89086	-122.81933
062000038D	2016-01-12 09:00:18	exp2-GR10	exp2	2016-01-12	53.89086	-122.81933
062000038F	2016-01-12 09:00:45	exp2-GR10	exp2	2016-01-12	53.89086	-122.81933
062000038F	2016-01-12 09:00:47	exp2-GR10	exp2	2016-01-12	53.89086	-122.81933
062000038F	2016-01-12 09:00:48	exp2-GR10	exp2	2016-01-12	53.89086	-122.81933
062000014F	2016-01-12 09:00:57	exp2-GR10	exp2	2016-01-12	53.89086	-122.81933
062000038F	2016-01-12 09:01:09	exp2-GR10	exp2	2016-01-12	53.89086	-122.81933
06200004BE	2016-01-12 09:01:18	exp2-GR10	exp2	2016-01-12	53.89086	-122.81933
062000038F	2016-01-12 09:01:38	exp2-GR10	exp2	2016-01-12	53.89086	-122.81933
06200004BE	2016-01-12 09:01:48	exp2-GR10	exp2	2016-01-12	53.89086	-122.81933
06200004BE	2016-01-12 09:02:11	exp2-GR10	exp2	2016-01-12	53.89086	-122.81933
06200001F0	2016-01-12 09:02:13	exp2-GR10	exp2	2016-01-12	53.89086	-122.81933
06200001F0	2016-01-12 09:02:26	exp2-GR10	exp2	2016-01-12	53.89086	-122.81933
06200001F0	2016-01-12 09:02:28	exp2-GR10	exp2	2016-01-12	53.89086	-122.81933
062000038F	2016-01-12 09:02:32	exp2-GR10	exp2	2016-01-12	53.89086	-122.81933
06200004BE	2016-01-12 09:03:12	exp2-GR10	exp2	2016-01-12	53.89086	-122.81933
062000038D	2016-01-12 09:03:17	exp2-GR10	exp2	2016-01-12	53.89086	-122.81933
06200003C3	2016-01-12 09:03:19	exp2-GR10	exp2	2016-01-12	53.89086	-122.81933
06200004E4	2016-01-12 09:03:23	exp2-GR10	exp2	2016-01-12	53.89086	-122.81933
062000014F	2016-01-12 09:03:27	exp2-GR10	exp2	2016-01-12	53.89086	-122.81933
06200001F0	2016-01-12 09:03:52	exp2-GR10	exp2	2016-01-12	53.89086	-122.81933
062000038F	2016-01-12 09:03:59	exp2-GR10	exp2	2016-01-12	53.89086	-122.81933
062000038D	2016-01-12 09:04:10	exp2-GR10	exp2	2016-01-12	53.89086	-122.81933
062000038D	2016-01-12 09:04:39	exp2-GR10	exp2	2016-01-12	53.89086	-122.81933
062000038D	2016-01-12 09:05:11	exp2-GR10	exp2	2016-01-12	53.89086	-122.81933
062000038D	2016-01-12 09:05:13	exp2-GR10	exp2	2016-01-12	53.89086	-122.81933
062000038D	2016-01-12 09:05:18	exp2-GR10	exp2	2016-01-12	53.89086	-122.81933
06200003C3	2016-01-12 09:05:23	exp2-GR10	exp2	2016-01-12	53.89086	-122.81933
06200003C3	2016-01-12 09:05:25	exp2-GR10	exp2	2016-01-12	53.89086	-122.81933
062000038D	2016-01-12 09:05:54	exp2-GR10	exp2	2016-01-12	53.89086	-122.81933
06200001F0	2016-01-12 09:06:03	exp2-GR10	exp2	2016-01-12	53.89086	-122.81933
06200003C3	2016-01-12 09:06:10	exp2-GR10	exp2	2016-01-12	53.89086	-122.81933
062000038D	2016-01-12 09:06:25	exp2-GR10	exp2	2016-01-12	53.89086	-122.81933
062000038D	2016-01-12 09:06:27	exp2-GR10	exp2	2016-01-12	53.89086	-122.81933
06200003B4	2016-01-12 09:06:50	exp2-GR10	exp2	2016-01-12	53.89086	-122.81933
06200003B4	2016-01-12 09:06:52	exp2-GR10	exp2	2016-01-12	53.89086	-122.81933
06200001F0	2016-01-12 09:06:55	exp2-GR10	exp2	2016-01-12	53.89086	-122.81933
062000038D	2016-01-12 09:06:59	exp2-GR10	exp2	2016-01-12	53.89086	-122.81933
06200004BE	2016-01-12 09:07:16	exp2-GR10	exp2	2016-01-12	53.89086	-122.81933
06200004BE	2016-01-12 09:07:17	exp2-GR10	exp2	2016-01-12	53.89086	-122.81933
06200001F0	2016-01-12 09:07:24	exp2-GR10	exp2	2016-01-12	53.89086	-122.81933
06200001F0	2016-01-12 09:07:25	exp2-GR10	exp2	2016-01-12	53.89086	-122.81933
062000038D	2016-01-12 09:07:34	exp2-GR10	exp2	2016-01-12	53.89086	-122.81933
062000038F	2016-01-12 09:07:36	exp2-GR10	exp2	2016-01-12	53.89086	-122.81933
06200001F0	2016-01-12 09:08:00	exp2-GR10	exp2	2016-01-12	53.89086	-122.81933
062000038D	2016-01-12 09:08:03	exp2-GR10	exp2	2016-01-12	53.89086	-122.81933
062000038D	2016-01-12 09:08:05	exp2-GR10	exp2	2016-01-12	53.89086	-122.81933
062000038F	2016-01-12 09:08:11	exp2-GR10	exp2	2016-01-12	53.89086	-122.81933
062000038D	2016-01-12 09:08:34	exp2-GR10	exp2	2016-01-12	53.89086	-122.81933
062000038D	2016-01-12 09:08:36	exp2-GR10	exp2	2016-01-12	53.89086	-122.81933
062000038F	2016-01-12 09:08:38	exp2-GR10	exp2	2016-01-12	53.89086	-122.81933
062000014F	2016-01-12 09:08:41	exp2-GR10	exp2	2016-01-12	53.89086	-122.81933
062000014F	2016-01-12 09:08:43	exp2-GR10	exp2	2016-01-12	53.89086	-122.81933
06200004E4	2016-01-12 09:08:56	exp2-GR10	exp2	2016-01-12	53.89086	-122.81933
06200004BE	2016-01-12 09:08:58	exp2-GR10	exp2	2016-01-12	53.89086	-122.81933
06200004BE	2016-01-12 09:09:06	exp2-GR10	exp2	2016-01-12	53.89086	-122.81933
06200001F0	2016-01-12 09:09:16	exp2-GR10	exp2	2016-01-12	53.89086	-122.81933
06200003C3	2016-01-12 09:09:25	exp2-GR10	exp2	2016-01-12	53.89086	-122.81933
062000038D	2016-01-12 09:09:34	exp2-GR10	exp2	2016-01-12	53.89086	-122.81933
06200004BE	2016-01-12 09:09:45	exp2-GR10	exp2	2016-01-12	53.89086	-122.81933
06200003C3	2016-01-12 09:09:47	exp2-GR10	exp2	2016-01-12	53.89086	-122.81933
06200004E4	2016-01-12 09:09:51	exp2-GR10	exp2	2016-01-12	53.89086	-122.81933
062000038F	2016-01-12 09:10:00	exp2-GR10	exp2	2016-01-12	53.89086	-122.81933
062000038D	2016-01-12 09:10:03	exp2-GR10	exp2	2016-01-12	53.89086	-122.81933
06200004E4	2016-01-12 09:10:12	exp2-GR10	exp2	2016-01-12	53.89086	-122.81933
062000014F	2016-01-12 09:10:21	exp2-GR10	exp2	2016-01-12	53.89086	-122.81933
06200004BE	2016-01-12 09:10:30	exp2-GR10	exp2	2016-01-12	53.89086	-122.81933
062000038F	2016-01-12 09:10:38	exp2-GR10	exp2	2016-01-12	53.89086	-122.81933
062000038D	2016-01-12 09:10:46	exp2-GR10	exp2	2016-01-12	53.89086	-122.81933
06200004E4	2016-01-12 09:10:52	exp2-GR10	exp2	2016-01-12	53.89086	-122.81933
062000038D	2016-01-12 09:11:14	exp2-GR10	exp2	2016-01-12	53.89086	-122.81933
062000038F	2016-01-12 09:11:16	exp2-GR10	exp2	2016-01-12	53.89086	-122.81933
062000038F	2016-01-12 09:11:21	exp2-GR10	exp2	2016-01-12	53.89086	-122.81933
06200004BE	2016-01-12 09:11:23	exp2-GR10	exp2	2016-01-12	53.89086	-122.81933
06200004BE	2016-01-12 09:12:00	exp2-GR10	exp2	2016-01-12	53.89086	-122.81933
062000038F	2016-01-12 09:12:04	exp2-GR10	exp2	2016-01-12	53.89086	-122.81933
062000038F	2016-01-12 09:12:06	exp2-GR10	exp2	2016-01-12	53.89086	-122.81933
062000014F	2016-01-12 09:12:08	exp2-GR10	exp2	2016-01-12	53.89086	-122.81933
062000014F	2016-01-12 09:12:10	exp2-GR10	exp2	2016-01-12	53.89086	-122.81933
062000038D	2016-01-12 09:12:12	exp2-GR10	exp2	2016-01-12	53.89086	-122.81933
06200003B4	2016-01-12 09:12:16	exp2-GR10	exp2	2016-01-12	53.89086	-122.81933
06200003B4	2016-01-12 09:12:18	exp2-GR10	exp2	2016-01-12	53.89086	-122.81933
06200001F0	2016-01-12 09:12:41	exp2-GR10	exp2	2016-01-12	53.89086	-122.81933
062000038D	2016-01-12 09:12:48	exp2-GR10	exp2	2016-01-12	53.89086	-122.81933
062000038D	2016-01-12 09:13:39	exp2-GR10	exp2	2016-01-12	53.89086	-122.81933
062000038D	2016-01-12 09:13:42	exp2-GR10	exp2	2016-01-12	53.89086	-122.81933
062000014F	2016-01-12 09:13:53	exp2-GR10	exp2	2016-01-12	53.89086	-122.81933
062000014F	2016-01-12 09:13:55	exp2-GR10	exp2	2016-01-12	53.89086	-122.81933
06200004E4	2016-01-12 09:13:57	exp2-GR10	exp2	2016-01-12	53.89086	-122.81933
06200004BE	2016-01-12 09:14:04	exp2-GR10	exp2	2016-01-12	53.89086	-122.81933
06200001F0	2016-01-12 09:14:07	exp2-GR10	exp2	2016-01-12	53.89086	-122.81933
062000038D	2016-01-12 09:16:10	exp2-GR10	exp2	2016-01-12	53.89086	-122.81933
062000038F	2016-01-12 09:16:11	exp2-GR10	exp2	2016-01-12	53.89086	-122.81933
06200003B4	2016-01-12 09:16:16	exp2-GR10	exp2	2016-01-12	53.89086	-122.81933
062000014F	2016-01-12 09:16:20	exp2-GR10	exp2	2016-01-12	53.89086	-122.81933
062000038D	2016-01-12 09:17:08	exp2-GR10	exp2	2016-01-12	53.89086	-122.81933
062000014F	2016-01-12 09:17:14	exp2-GR10	exp2	2016-01-12	53.89086	-122.81933
062000014F	2016-01-12 09:17:16	exp2-GR10	exp2	2016-01-12	53.89086	-122.81933
062000014F	2016-01-12 09:17:18	exp2-GR10	exp2	2016-01-12	53.89086	-122.81933
062000038D	2016-01-12 09:17:33	exp2-GR10	exp2	2016-01-12	53.89086	-122.81933
062000038F	2016-01-12 09:18:12	exp2-GR10	exp2	2016-01-12	53.89086	-122.81933
06200003C3	2016-01-12 09:18:19	exp2-GR10	exp2	2016-01-12	53.89086	-122.81933
06200003C3	2016-01-12 09:18:21	exp2-GR10	exp2	2016-01-12	53.89086	-122.81933
062000038F	2016-01-12 09:18:36	exp2-GR10	exp2	2016-01-12	53.89086	-122.81933
062000038D	2016-01-12 09:18:41	exp2-GR10	exp2	2016-01-12	53.89086	-122.81933
062000038D	2016-01-12 09:18:46	exp2-GR10	exp2	2016-01-12	53.89086	-122.81933
062000038D	2016-01-12 09:19:24	exp2-GR10	exp2	2016-01-12	53.89086	-122.81933
062000038F	2016-01-12 09:19:27	exp2-GR10	exp2	2016-01-12	53.89086	-122.81933
06200003A7	2016-01-12 09:19:37	exp2-GR10	exp2	2016-01-12	53.89086	-122.81933
062000014F	2016-01-12 09:19:57	exp2-GR10	exp2	2016-01-12	53.89086	-122.81933
062000038F	2016-01-12 09:20:18	exp2-GR10	exp2	2016-01-12	53.89086	-122.81933
062000038F	2016-01-12 09:20:20	exp2-GR10	exp2	2016-01-12	53.89086	-122.81933
06200003C3	2016-01-12 09:20:22	exp2-GR10	exp2	2016-01-12	53.89086	-122.81933
062000038D	2016-01-12 09:20:36	exp2-GR10	exp2	2016-01-12	53.89086	-122.81933
062000038D	2016-01-12 09:20:38	exp2-GR10	exp2	2016-01-12	53.89086	-122.81933
062000038F	2016-01-12 09:21:04	exp2-GR10	exp2	2016-01-12	53.89086	-122.81933
06200003A7	2016-01-12 09:21:41	exp2-GR10	exp2	2016-01-12	53.89086	-122.81933
06200004BE	2016-01-12 09:21:43	exp2-GR10	exp2	2016-01-12	53.89086	-122.81933
06200004BE	2016-01-12 09:21:45	exp2-GR10	exp2	2016-01-12	53.89086	-122.81933
062000038D	2016-01-12 09:21:47	exp2-GR10	exp2	2016-01-12	53.89086	-122.81933
062000038D	2016-01-12 09:21:49	exp2-GR10	exp2	2016-01-12	53.89086	-122.81933
062000014F	2016-01-12 09:21:57	exp2-GR10	exp2	2016-01-12	53.89086	-122.81933
062000014F	2016-01-12 09:21:59	exp2-GR10	exp2	2016-01-12	53.89086	-122.81933
06200003C3	2016-01-12 09:22:34	exp2-GR10	exp2	2016-01-12	53.89086	-122.81933
062000014F	2016-01-12 09:22:36	exp2-GR10	exp2	2016-01-12	53.89086	-122.81933
062000038D	2016-01-12 09:23:02	exp2-GR10	exp2	2016-01-12	53.89086	-122.81933
062000038D	2016-01-12 09:23:04	exp2-GR10	exp2	2016-01-12	53.89086	-122.81933
06200001F0	2016-01-12 09:23:45	exp2-GR10	exp2	2016-01-12	53.89086	-122.81933
06200001F0	2016-01-12 09:23:47	exp2-GR10	exp2	2016-01-12	53.89086	-122.81933
06200001F0	2016-01-12 09:23:49	exp2-GR10	exp2	2016-01-12	53.89086	-122.81933
062000038D	2016-01-12 09:24:02	exp2-GR10	exp2	2016-01-12	53.89086	-122.81933
06200003C3	2016-01-12 09:24:17	exp2-GR10	exp2	2016-01-12	53.89086	-122.81933
062000014F	2016-01-12 09:24:23	exp2-GR10	exp2	2016-01-12	53.89086	-122.81933
062000038D	2016-01-12 09:24:27	exp2-GR10	exp2	2016-01-12	53.89086	-122.81933
062000038D	2016-01-12 09:25:07	exp2-GR10	exp2	2016-01-12	53.89086	-122.81933
062000014F	2016-01-12 09:25:52	exp2-GR10	exp2	2016-01-12	53.89086	-122.81933
06200004BE	2016-01-12 09:25:59	exp2-GR10	exp2	2016-01-12	53.89086	-122.81933
06200001F0	2016-01-12 09:26:03	exp2-GR10	exp2	2016-01-12	53.89086	-122.81933
06200001F0	2016-01-12 09:26:05	exp2-GR10	exp2	2016-01-12	53.89086	-122.81933
06200001F0	2016-01-12 09:26:07	exp2-GR10	exp2	2016-01-12	53.89086	-122.81933
062000038D	2016-01-12 09:26:12	exp2-GR10	exp2	2016-01-12	53.89086	-122.81933
06200003C3	2016-01-12 09:26:15	exp2-GR10	exp2	2016-01-12	53.89086	-122.81933
06200003C3	2016-01-12 09:26:17	exp2-GR10	exp2	2016-01-12	53.89086	-122.81933
06200003C3	2016-01-12 09:26:19	exp2-GR10	exp2	2016-01-12	53.89086	-122.81933
06200004E4	2016-01-12 09:26:31	exp2-GR10	exp2	2016-01-12	53.89086	-122.81933
06200004E4	2016-01-12 09:26:43	exp2-GR10	exp2	2016-01-12	53.89086	-122.81933
062000038D	2016-01-12 09:26:58	exp2-GR10	exp2	2016-01-12	53.89086	-122.81933
06200001F0	2016-01-12 09:27:02	exp2-GR10	exp2	2016-01-12	53.89086	-122.81933
062000038D	2016-01-12 09:27:09	exp2-GR10	exp2	2016-01-12	53.89086	-122.81933
062000038D	2016-01-12 09:27:11	exp2-GR10	exp2	2016-01-12	53.89086	-122.81933
062000014F	2016-01-12 09:27:13	exp2-GR10	exp2	2016-01-12	53.89086	-122.81933
062000038D	2016-01-12 09:27:37	exp2-GR10	exp2	2016-01-12	53.89086	-122.81933
062000038D	2016-01-12 09:27:39	exp2-GR10	exp2	2016-01-12	53.89086	-122.81933
06200004BE	2016-01-12 09:27:48	exp2-GR10	exp2	2016-01-12	53.89086	-122.81933
062000038F	2016-01-12 09:27:59	exp2-GR10	exp2	2016-01-12	53.89086	-122.81933
062000038F	2016-01-12 09:28:06	exp2-GR10	exp2	2016-01-12	53.89086	-122.81933
062000014F	2016-01-12 09:29:29	exp2-GR10	exp2	2016-01-12	53.89086	-122.81933
062000038F	2016-01-12 09:29:36	exp2-GR10	exp2	2016-01-12	53.89086	-122.81933
06200001F0	2016-01-12 09:30:05	exp2-GR10	exp2	2016-01-12	53.89086	-122.81933
06200001F0	2016-01-12 09:30:28	exp2-GR10	exp2	2016-01-12	53.89086	-122.81933
062000038F	2016-01-12 09:30:55	exp2-GR10	exp2	2016-01-12	53.89086	-122.81933
062000014F	2016-01-12 09:31:05	exp2-GR10	exp2	2016-01-12	53.89086	-122.81933
06200001F0	2016-01-12 09:32:11	exp2-GR10	exp2	2016-01-12	53.89086	-122.81933
062000038D	2016-01-12 09:32:57	exp2-GR10	exp2	2016-01-12	53.89086	-122.81933
062000038F	2016-01-12 09:33:16	exp2-GR10	exp2	2016-01-12	53.89086	-122.81933
062000038F	2016-01-12 09:33:18	exp2-GR10	exp2	2016-01-12	53.89086	-122.81933
06200004E4	2016-01-12 09:33:20	exp2-GR10	exp2	2016-01-12	53.89086	-122.81933
062000014F	2016-01-12 09:33:29	exp2-GR10	exp2	2016-01-12	53.89086	-122.81933
062000014F	2016-01-12 09:33:30	exp2-GR10	exp2	2016-01-12	53.89086	-122.81933
06200004E4	2016-01-12 09:33:41	exp2-GR10	exp2	2016-01-12	53.89086	-122.81933
062000038D	2016-01-12 09:34:38	exp2-GR10	exp2	2016-01-12	53.89086	-122.81933
062000014F	2016-01-12 09:34:40	exp2-GR10	exp2	2016-01-12	53.89086	-122.81933
06200003C3	2016-01-12 09:35:23	exp2-GR10	exp2	2016-01-12	53.89086	-122.81933
062000038D	2016-01-12 09:35:34	exp2-GR10	exp2	2016-01-12	53.89086	-122.81933
06200004E4	2016-01-12 09:35:50	exp2-GR10	exp2	2016-01-12	53.89086	-122.81933
062000038D	2016-01-12 09:36:18	exp2-GR10	exp2	2016-01-12	53.89086	-122.81933
062000038F	2016-01-12 09:36:26	exp2-GR10	exp2	2016-01-12	53.89086	-122.81933
062000014F	2016-01-12 09:37:25	exp2-GR10	exp2	2016-01-12	53.89086	-122.81933
062000038F	2016-01-12 09:37:49	exp2-GR10	exp2	2016-01-12	53.89086	-122.81933
062000038D	2016-01-12 09:37:55	exp2-GR10	exp2	2016-01-12	53.89086	-122.81933
06200003B4	2016-01-12 09:38:09	exp2-GR10	exp2	2016-01-12	53.89086	-122.81933
06200003C3	2016-01-12 09:38:52	exp2-GR10	exp2	2016-01-12	53.89086	-122.81933
062000038D	2016-01-12 09:39:08	exp2-GR10	exp2	2016-01-12	53.89086	-122.81933
06200003A7	2016-01-12 09:39:25	exp2-GR10	exp2	2016-01-12	53.89086	-122.81933
06200003A7	2016-01-12 09:39:27	exp2-GR10	exp2	2016-01-12	53.89086	-122.81933
06200004E4	2016-01-12 09:39:33	exp2-GR10	exp2	2016-01-12	53.89086	-122.81933
062000038D	2016-01-12 09:40:18	exp2-GR10	exp2	2016-01-12	53.89086	-122.81933
062000038F	2016-01-12 09:40:38	exp2-GR10	exp2	2016-01-12	53.89086	-122.81933
062000014F	2016-01-12 09:41:11	exp2-GR10	exp2	2016-01-12	53.89086	-122.81933
062000014F	2016-01-12 09:41:14	exp2-GR10	exp2	2016-01-12	53.89086	-122.81933
062000038F	2016-01-12 09:41:37	exp2-GR10	exp2	2016-01-12	53.89086	-122.81933
062000038F	2016-01-12 09:41:39	exp2-GR10	exp2	2016-01-12	53.89086	-122.81933
062000038F	2016-01-12 09:42:12	exp2-GR10	exp2	2016-01-12	53.89086	-122.81933
062000014F	2016-01-12 09:42:27	exp2-GR10	exp2	2016-01-12	53.89086	-122.81933
06200003C3	2016-01-12 09:42:38	exp2-GR10	exp2	2016-01-12	53.89086	-122.81933
06200004BE	2016-01-12 09:43:05	exp2-GR10	exp2	2016-01-12	53.89086	-122.81933
062000038F	2016-01-12 09:43:12	exp2-GR10	exp2	2016-01-12	53.89086	-122.81933
062000014F	2016-01-12 09:43:27	exp2-GR10	exp2	2016-01-12	53.89086	-122.81933
062000014F	2016-01-12 09:44:15	exp2-GR10	exp2	2016-01-12	53.89086	-122.81933
062000014F	2016-01-12 09:44:17	exp2-GR10	exp2	2016-01-12	53.89086	-122.81933
06200004BE	2016-01-12 09:44:47	exp2-GR10	exp2	2016-01-12	53.89086	-122.81933
062000038F	2016-01-12 09:45:02	exp2-GR10	exp2	2016-01-12	53.89086	-122.81933
062000038F	2016-01-12 09:45:04	exp2-GR10	exp2	2016-01-12	53.89086	-122.81933
062000038D	2016-01-12 09:45:06	exp2-GR10	exp2	2016-01-12	53.89086	-122.81933
062000038F	2016-01-12 09:45:25	exp2-GR10	exp2	2016-01-12	53.89086	-122.81933
062000038F	2016-01-12 09:45:27	exp2-GR10	exp2	2016-01-12	53.89086	-122.81933
062000014F	2016-01-12 09:45:43	exp2-GR10	exp2	2016-01-12	53.89086	-122.81933
062000014F	2016-01-12 09:45:45	exp2-GR10	exp2	2016-01-12	53.89086	-122.81933
06200003C3	2016-01-12 09:45:55	exp2-GR10	exp2	2016-01-12	53.89086	-122.81933
062000014F	2016-01-12 09:45:58	exp2-GR10	exp2	2016-01-12	53.89086	-122.81933
062000038D	2016-01-12 09:46:01	exp2-GR10	exp2	2016-01-12	53.89086	-122.81933
06200004BE	2016-01-12 09:46:05	exp2-GR10	exp2	2016-01-12	53.89086	-122.81933
06200004E4	2016-01-12 09:46:44	exp2-GR10	exp2	2016-01-12	53.89086	-122.81933
062000014F	2016-01-12 09:47:00	exp2-GR10	exp2	2016-01-12	53.89086	-122.81933
062000038F	2016-01-12 09:47:02	exp2-GR10	exp2	2016-01-12	53.89086	-122.81933
062000038F	2016-01-12 09:47:52	exp2-GR10	exp2	2016-01-12	53.89086	-122.81933
062000014F	2016-01-12 09:47:55	exp2-GR10	exp2	2016-01-12	53.89086	-122.81933
062000014F	2016-01-12 09:47:57	exp2-GR10	exp2	2016-01-12	53.89086	-122.81933
062000038D	2016-01-12 09:48:02	exp2-GR10	exp2	2016-01-12	53.89086	-122.81933
06200004BE	2016-01-12 09:48:14	exp2-GR10	exp2	2016-01-12	53.89086	-122.81933
06200003C3	2016-01-12 09:48:21	exp2-GR10	exp2	2016-01-12	53.89086	-122.81933
06200003C3	2016-01-12 09:48:23	exp2-GR10	exp2	2016-01-12	53.89086	-122.81933
06200004E4	2016-01-12 09:48:42	exp2-GR10	exp2	2016-01-12	53.89086	-122.81933
062000038D	2016-01-12 09:48:48	exp2-GR10	exp2	2016-01-12	53.89086	-122.81933
062000038F	2016-01-12 09:48:54	exp2-GR10	exp2	2016-01-12	53.89086	-122.81933
062000038F	2016-01-12 09:48:58	exp2-GR10	exp2	2016-01-12	53.89086	-122.81933
062000038F	2016-01-12 09:49:00	exp2-GR10	exp2	2016-01-12	53.89086	-122.81933
062000014F	2016-01-12 09:49:05	exp2-GR10	exp2	2016-01-12	53.89086	-122.81933
062000038D	2016-01-12 09:50:01	exp2-GR10	exp2	2016-01-12	53.89086	-122.81933
062000038F	2016-01-12 09:50:20	exp2-GR10	exp2	2016-01-12	53.89086	-122.81933
06200001F0	2016-01-12 09:50:34	exp2-GR10	exp2	2016-01-12	53.89086	-122.81933
062000038D	2016-01-12 09:50:47	exp2-GR10	exp2	2016-01-12	53.89086	-122.81933
062000038D	2016-01-12 09:50:49	exp2-GR10	exp2	2016-01-12	53.89086	-122.81933
062000038F	2016-01-12 09:50:54	exp2-GR10	exp2	2016-01-12	53.89086	-122.81933
062000038D	2016-01-12 09:50:56	exp2-GR10	exp2	2016-01-12	53.89086	-122.81933
06200003C3	2016-01-12 09:51:04	exp2-GR10	exp2	2016-01-12	53.89086	-122.81933
06200001F0	2016-01-12 09:51:13	exp2-GR10	exp2	2016-01-12	53.89086	-122.81933
06200001F0	2016-01-12 09:51:33	exp2-GR10	exp2	2016-01-12	53.89086	-122.81933
062000038F	2016-01-12 09:51:46	exp2-GR10	exp2	2016-01-12	53.89086	-122.81933
062000014F	2016-01-12 09:51:53	exp2-GR10	exp2	2016-01-12	53.89086	-122.81933
062000038F	2016-01-12 09:52:17	exp2-GR10	exp2	2016-01-12	53.89086	-122.81933
06200004BE	2016-01-12 09:52:35	exp2-GR10	exp2	2016-01-12	53.89086	-122.81933
062000038F	2016-01-12 09:52:38	exp2-GR10	exp2	2016-01-12	53.89086	-122.81933
06200003C3	2016-01-12 09:53:04	exp2-GR10	exp2	2016-01-12	53.89086	-122.81933
06200003C3	2016-01-12 09:53:06	exp2-GR10	exp2	2016-01-12	53.89086	-122.81933
062000038F	2016-01-12 09:53:26	exp2-GR10	exp2	2016-01-12	53.89086	-122.81933
062000038D	2016-01-12 09:53:37	exp2-GR10	exp2	2016-01-12	53.89086	-122.81933
062000038D	2016-01-12 09:53:39	exp2-GR10	exp2	2016-01-12	53.89086	-122.81933
062000038F	2016-01-12 09:54:00	exp2-GR10	exp2	2016-01-12	53.89086	-122.81933
062000038F	2016-01-12 09:54:05	exp2-GR10	exp2	2016-01-12	53.89086	-122.81933
06200004BE	2016-01-12 09:54:13	exp2-GR10	exp2	2016-01-12	53.89086	-122.81933
06200004BE	2016-01-12 09:54:43	exp2-GR10	exp2	2016-01-12	53.89086	-122.81933
062000038D	2016-01-12 09:54:45	exp2-GR10	exp2	2016-01-12	53.89086	-122.81933
062000038D	2016-01-12 09:54:47	exp2-GR10	exp2	2016-01-12	53.89086	-122.81933
06200003C3	2016-01-12 09:54:59	exp2-GR10	exp2	2016-01-12	53.89086	-122.81933
062000038D	2016-01-12 09:55:23	exp2-GR10	exp2	2016-01-12	53.89086	-122.81933
06200003C3	2016-01-12 09:55:32	exp2-GR10	exp2	2016-01-12	53.89086	-122.81933
06200003C3	2016-01-12 09:55:59	exp2-GR10	exp2	2016-01-12	53.89086	-122.81933
062000014F	2016-01-12 09:56:20	exp2-GR10	exp2	2016-01-12	53.89086	-122.81933
062000014F	2016-01-12 09:56:22	exp2-GR10	exp2	2016-01-12	53.89086	-122.81933
06200001F0	2016-01-12 09:56:40	exp2-GR10	exp2	2016-01-12	53.89086	-122.81933
06200001F0	2016-01-12 09:56:42	exp2-GR10	exp2	2016-01-12	53.89086	-122.81933
06200003C3	2016-01-12 09:57:05	exp2-GR10	exp2	2016-01-12	53.89086	-122.81933
06200001F0	2016-01-12 09:57:27	exp2-GR10	exp2	2016-01-12	53.89086	-122.81933
062000038D	2016-01-12 09:57:40	exp2-GR10	exp2	2016-01-12	53.89086	-122.81933
06200003C3	2016-01-12 09:57:56	exp2-GR10	exp2	2016-01-12	53.89086	-122.81933
06200001F0	2016-01-12 09:58:30	exp2-GR10	exp2	2016-01-12	53.89086	-122.81933
062000038D	2016-01-12 09:59:00	exp2-GR10	exp2	2016-01-12	53.89086	-122.81933
062000038D	2016-01-12 10:00:38	exp2-GR10	exp2	2016-01-12	53.89086	-122.81933
062000038D	2016-01-12 10:00:40	exp2-GR10	exp2	2016-01-12	53.89086	-122.81933
06200003C3	2016-01-12 10:00:43	exp2-GR10	exp2	2016-01-12	53.89086	-122.81933
06200003C3	2016-01-12 10:00:45	exp2-GR10	exp2	2016-01-12	53.89086	-122.81933
062000014F	2016-01-12 10:01:50	exp2-GR10	exp2	2016-01-12	53.89086	-122.81933
062000014F	2016-01-12 10:01:52	exp2-GR10	exp2	2016-01-12	53.89086	-122.81933
06200001F0	2016-01-12 10:07:49	exp2-GR10	exp2	2016-01-12	53.89086	-122.81933
062000014F	2016-01-12 10:08:08	exp2-GR10	exp2	2016-01-12	53.89086	-122.81933
06200001F0	2016-01-12 10:08:42	exp2-GR10	exp2	2016-01-12	53.89086	-122.81933
06200003F3	2016-01-12 10:10:28	exp2-GR10	exp2	2016-01-12	53.89086	-122.81933
06200003F3	2016-01-12 10:11:07	exp2-GR10	exp2	2016-01-12	53.89086	-122.81933
06200003F3	2016-01-12 10:11:53	exp2-GR10	exp2	2016-01-12	53.89086	-122.81933
06200003F3	2016-01-12 10:11:55	exp2-GR10	exp2	2016-01-12	53.89086	-122.81933
06200001F0	2016-01-12 13:06:50	exp2-GR10	exp2	2016-01-12	53.89086	-122.81933
062000038F	2016-01-12 13:07:15	exp2-GR10	exp2	2016-01-12	53.89086	-122.81933
062000038F	2016-01-12 13:07:17	exp2-GR10	exp2	2016-01-12	53.89086	-122.81933
062000038D	2016-01-12 13:07:19	exp2-GR10	exp2	2016-01-12	53.89086	-122.81933
062000038D	2016-01-12 13:07:21	exp2-GR10	exp2	2016-01-12	53.89086	-122.81933
062000038D	2016-01-12 13:07:53	exp2-GR10	exp2	2016-01-12	53.89086	-122.81933
06200003C3	2016-01-12 13:08:39	exp2-GR10	exp2	2016-01-12	53.89086	-122.81933
062000014F	2016-01-12 13:09:17	exp2-GR10	exp2	2016-01-12	53.89086	-122.81933
062000038D	2016-01-12 13:09:23	exp2-GR10	exp2	2016-01-12	53.89086	-122.81933
062000014F	2016-01-12 13:09:46	exp2-GR10	exp2	2016-01-12	53.89086	-122.81933
062000014F	2016-01-12 13:09:48	exp2-GR10	exp2	2016-01-12	53.89086	-122.81933
062000038D	2016-01-12 13:10:29	exp2-GR10	exp2	2016-01-12	53.89086	-122.81933
06200003C3	2016-01-12 13:11:00	exp2-GR10	exp2	2016-01-12	53.89086	-122.81933
062000038D	2016-01-12 13:11:54	exp2-GR10	exp2	2016-01-12	53.89086	-122.81933
06200001F0	2016-01-12 13:12:07	exp2-GR10	exp2	2016-01-12	53.89086	-122.81933
06200001F0	2016-01-12 13:14:59	exp2-GR10	exp2	2016-01-12	53.89086	-122.81933
06200004BE	2016-01-12 13:15:58	exp2-GR10	exp2	2016-01-12	53.89086	-122.81933
06200004BE	2016-01-12 13:17:32	exp2-GR10	exp2	2016-01-12	53.89086	-122.81933
06200004E4	2016-01-12 13:17:38	exp2-GR10	exp2	2016-01-12	53.89086	-122.81933
06200004BE	2016-01-12 13:17:42	exp2-GR10	exp2	2016-01-12	53.89086	-122.81933
06200004E4	2016-01-12 13:19:47	exp2-GR10	exp2	2016-01-12	53.89086	-122.81933
06200004BF	2016-01-12 13:40:29	exp2-GR10	exp2	2016-01-12	53.89086	-122.81933
06200004BF	2016-01-12 13:44:25	exp2-GR10	exp2	2016-01-12	53.89086	-122.81933
06200004E4	2016-01-13 08:26:20	exp2-GR10	exp2	2016-01-13	53.89086	-122.81933
06200004E4	2016-01-13 08:28:14	exp2-GR10	exp2	2016-01-13	53.89086	-122.81933
062000038F	2016-01-15 10:35:54	exp2-GR10	exp2	2016-01-15	53.89086	-122.81933
062000038F	2016-01-15 10:37:22	exp2-GR10	exp2	2016-01-15	53.89086	-122.81933
06200004BE	2016-01-15 10:37:33	exp2-GR10	exp2	2016-01-15	53.89086	-122.81933
062000038F	2016-01-15 10:38:23	exp2-GR10	exp2	2016-01-15	53.89086	-122.81933
06200004BE	2016-01-15 10:39:11	exp2-GR10	exp2	2016-01-15	53.89086	-122.81933
0620000525	2016-01-15 10:39:40	exp2-GR10	exp2	2016-01-15	53.89086	-122.81933
0620000525	2016-01-15 10:39:43	exp2-GR10	exp2	2016-01-15	53.89086	-122.81933
062000038F	2016-01-15 10:40:04	exp2-GR10	exp2	2016-01-15	53.89086	-122.81933
062000038F	2016-01-15 10:40:06	exp2-GR10	exp2	2016-01-15	53.89086	-122.81933
0620000525	2016-01-15 10:40:11	exp2-GR10	exp2	2016-01-15	53.89086	-122.81933
062000038F	2016-01-15 10:40:23	exp2-GR10	exp2	2016-01-15	53.89086	-122.81933
0620000418	2016-01-15 10:41:49	exp2-GR10	exp2	2016-01-15	53.89086	-122.81933
0620000525	2016-01-15 10:42:56	exp2-GR10	exp2	2016-01-15	53.89086	-122.81933
0620000418	2016-01-15 10:43:00	exp2-GR10	exp2	2016-01-15	53.89086	-122.81933
06200004BE	2016-01-15 10:43:51	exp2-GR10	exp2	2016-01-15	53.89086	-122.81933
06200004BE	2016-01-15 10:43:56	exp2-GR10	exp2	2016-01-15	53.89086	-122.81933
062000038F	2016-01-15 10:47:44	exp2-GR10	exp2	2016-01-15	53.89086	-122.81933
0620000525	2016-01-15 10:47:48	exp2-GR10	exp2	2016-01-15	53.89086	-122.81933
062000038F	2016-01-18 13:46:06	exp2-GR10	exp2	2016-01-18	53.89086	-122.81933
062000038F	2016-01-18 13:53:08	exp2-GR10	exp2	2016-01-18	53.89086	-122.81933
062000038F	2016-01-19 09:09:49	exp2-GR10	exp2	2016-01-19	53.89086	-122.81933
062000038F	2016-01-19 09:09:51	exp2-GR10	exp2	2016-01-19	53.89086	-122.81933
062000038F	2016-01-19 09:09:52	exp2-GR10	exp2	2016-01-19	53.89086	-122.81933
06200004BE	2016-01-19 09:10:27	exp2-GR10	exp2	2016-01-19	53.89086	-122.81933
06200004BE	2016-01-20 08:43:05	exp2-GR10	exp2	2016-01-20	53.89086	-122.81933
06200004BE	2016-01-20 11:07:23	exp2-GR10	exp2	2016-01-20	53.89086	-122.81933
062000038F	2016-01-20 11:07:32	exp2-GR10	exp2	2016-01-20	53.89086	-122.81933
062000038F	2016-01-21 09:19:28	exp2-GR10	exp2	2016-01-21	53.89086	-122.81933
062000038F	2016-01-21 09:20:43	exp2-GR10	exp2	2016-01-21	53.89086	-122.81933
062000038F	2016-01-21 09:21:57	exp2-GR10	exp2	2016-01-21	53.89086	-122.81933
062000038F	2016-01-21 09:28:47	exp2-GR10	exp2	2016-01-21	53.89086	-122.81933
062000038F	2016-01-21 09:28:48	exp2-GR10	exp2	2016-01-21	53.89086	-122.81933
062000038F	2016-01-21 11:24:05	exp2-GR10	exp2	2016-01-21	53.89086	-122.81933
062000038F	2016-01-21 11:24:07	exp2-GR10	exp2	2016-01-21	53.89086	-122.81933
062000038F	2016-01-21 11:25:51	exp2-GR10	exp2	2016-01-21	53.89086	-122.81933
062000038F	2016-01-21 11:25:53	exp2-GR10	exp2	2016-01-21	53.89086	-122.81933
062000038F	2016-01-21 11:25:54	exp2-GR10	exp2	2016-01-21	53.89086	-122.81933
062000038F	2016-01-21 11:49:58	exp2-GR10	exp2	2016-01-21	53.89086	-122.81933
062000038F	2016-01-21 11:50:00	exp2-GR10	exp2	2016-01-21	53.89086	-122.81933
062000038F	2016-01-21 11:50:31	exp2-GR10	exp2	2016-01-21	53.89086	-122.81933
062000038F	2016-01-21 11:50:33	exp2-GR10	exp2	2016-01-21	53.89086	-122.81933
062000038F	2016-01-21 11:50:43	exp2-GR10	exp2	2016-01-21	53.89086	-122.81933
062000038F	2016-01-21 11:53:01	exp2-GR10	exp2	2016-01-21	53.89086	-122.81933
062000038F	2016-01-21 11:53:03	exp2-GR10	exp2	2016-01-21	53.89086	-122.81933
062000038F	2016-01-22 11:48:38	exp2-GR10	exp2	2016-01-22	53.89086	-122.81933
062000038F	2016-01-22 11:49:46	exp2-GR10	exp2	2016-01-22	53.89086	-122.81933
062000038F	2016-01-22 11:50:08	exp2-GR10	exp2	2016-01-22	53.89086	-122.81933
062000038F	2016-01-22 11:50:09	exp2-GR10	exp2	2016-01-22	53.89086	-122.81933
062000038F	2016-01-22 11:51:37	exp2-GR10	exp2	2016-01-22	53.89086	-122.81933
062000038F	2016-01-22 11:52:24	exp2-GR10	exp2	2016-01-22	53.89086	-122.81933
062000038F	2016-01-22 11:53:23	exp2-GR10	exp2	2016-01-22	53.89086	-122.81933
062000038F	2016-01-22 11:53:24	exp2-GR10	exp2	2016-01-22	53.89086	-122.81933
062000038F	2016-01-22 11:54:02	exp2-GR10	exp2	2016-01-22	53.89086	-122.81933
062000038F	2016-01-22 11:54:16	exp2-GR10	exp2	2016-01-22	53.89086	-122.81933
062000038F	2016-01-22 11:54:17	exp2-GR10	exp2	2016-01-22	53.89086	-122.81933
062000038F	2016-01-22 11:54:41	exp2-GR10	exp2	2016-01-22	53.89086	-122.81933
062000038F	2016-01-22 11:55:06	exp2-GR10	exp2	2016-01-22	53.89086	-122.81933
062000038F	2016-01-22 11:55:08	exp2-GR10	exp2	2016-01-22	53.89086	-122.81933
062000038F	2016-01-22 11:55:42	exp2-GR10	exp2	2016-01-22	53.89086	-122.81933
062000038F	2016-01-22 11:55:44	exp2-GR10	exp2	2016-01-22	53.89086	-122.81933
062000038F	2016-01-22 11:55:45	exp2-GR10	exp2	2016-01-22	53.89086	-122.81933
062000038F	2016-01-22 11:55:47	exp2-GR10	exp2	2016-01-22	53.89086	-122.81933
062000038F	2016-01-22 11:56:06	exp2-GR10	exp2	2016-01-22	53.89086	-122.81933
062000038F	2016-01-22 11:56:07	exp2-GR10	exp2	2016-01-22	53.89086	-122.81933
062000038F	2016-01-22 11:57:07	exp2-GR10	exp2	2016-01-22	53.89086	-122.81933
06200004BE	2016-01-22 11:57:15	exp2-GR10	exp2	2016-01-22	53.89086	-122.81933
06200004BE	2016-01-22 11:57:17	exp2-GR10	exp2	2016-01-22	53.89086	-122.81933
062000038F	2016-01-22 11:57:27	exp2-GR10	exp2	2016-01-22	53.89086	-122.81933
062000038F	2016-01-22 11:57:29	exp2-GR10	exp2	2016-01-22	53.89086	-122.81933
0620000525	2016-01-22 11:57:47	exp2-GR10	exp2	2016-01-22	53.89086	-122.81933
0620000525	2016-01-22 11:57:51	exp2-GR10	exp2	2016-01-22	53.89086	-122.81933
0620000525	2016-01-22 11:57:53	exp2-GR10	exp2	2016-01-22	53.89086	-122.81933
062000038F	2016-01-22 12:05:36	exp2-GR10	exp2	2016-01-22	53.89086	-122.81933
062000038F	2016-01-22 12:05:38	exp2-GR10	exp2	2016-01-22	53.89086	-122.81933
062000038F	2016-01-22 12:07:55	exp2-GR10	exp2	2016-01-22	53.89086	-122.81933
062000038F	2016-01-22 12:08:36	exp2-GR10	exp2	2016-01-22	53.89086	-122.81933
062000038F	2016-01-22 12:16:54	exp2-GR10	exp2	2016-01-22	53.89086	-122.81933
06200004BE	2016-01-22 12:33:01	exp2-GR10	exp2	2016-01-22	53.89086	-122.81933
06200004BE	2016-01-22 12:33:02	exp2-GR10	exp2	2016-01-22	53.89086	-122.81933
06200004BE	2016-01-23 08:16:57	exp2-GR10	exp2	2016-01-23	53.89086	-122.81933
062000038F	2016-01-23 09:52:46	exp2-GR10	exp2	2016-01-23	53.89086	-122.81933
06200004BE	2016-01-23 09:52:54	exp2-GR10	exp2	2016-01-23	53.89086	-122.81933
062000038F	2016-01-23 09:54:14	exp2-GR10	exp2	2016-01-23	53.89086	-122.81933
062000038F	2016-01-23 09:54:16	exp2-GR10	exp2	2016-01-23	53.89086	-122.81933
062000038F	2016-01-23 09:54:18	exp2-GR10	exp2	2016-01-23	53.89086	-122.81933
06200004BE	2016-01-23 09:55:57	exp2-GR10	exp2	2016-01-23	53.89086	-122.81933
06200004BE	2016-01-23 09:57:28	exp2-GR10	exp2	2016-01-23	53.89086	-122.81933
062000038F	2016-01-23 11:09:31	exp2-GR10	exp2	2016-01-23	53.89086	-122.81933
06200004BE	2016-01-23 11:10:04	exp2-GR10	exp2	2016-01-23	53.89086	-122.81933
06200004BE	2016-01-23 11:12:05	exp2-GR10	exp2	2016-01-23	53.89086	-122.81933
06200004BE	2016-01-23 11:12:06	exp2-GR10	exp2	2016-01-23	53.89086	-122.81933
06200004BE	2016-01-23 11:34:45	exp2-GR10	exp2	2016-01-23	53.89086	-122.81933
062000038F	2016-01-23 11:36:04	exp2-GR10	exp2	2016-01-23	53.89086	-122.81933
06200004BE	2016-01-23 11:36:16	exp2-GR10	exp2	2016-01-23	53.89086	-122.81933
062000038F	2016-01-23 11:36:36	exp2-GR10	exp2	2016-01-23	53.89086	-122.81933
06200004BE	2016-01-23 11:55:16	exp2-GR10	exp2	2016-01-23	53.89086	-122.81933
062000038F	2016-01-23 11:55:18	exp2-GR10	exp2	2016-01-23	53.89086	-122.81933
06200004BE	2016-01-23 11:55:21	exp2-GR10	exp2	2016-01-23	53.89086	-122.81933
06200004BE	2016-01-23 11:57:09	exp2-GR10	exp2	2016-01-23	53.89086	-122.81933
06200004BE	2016-01-23 12:14:11	exp2-GR10	exp2	2016-01-23	53.89086	-122.81933
062000038F	2016-01-23 12:14:13	exp2-GR10	exp2	2016-01-23	53.89086	-122.81933
06200004BE	2016-01-23 12:16:24	exp2-GR10	exp2	2016-01-23	53.89086	-122.81933
062000038F	2016-01-23 13:52:17	exp2-GR10	exp2	2016-01-23	53.89086	-122.81933
062000038F	2016-01-23 13:54:25	exp2-GR10	exp2	2016-01-23	53.89086	-122.81933
062000038F	2016-01-23 14:28:16	exp2-GR10	exp2	2016-01-23	53.89086	-122.81933
062000038F	2016-01-23 14:28:17	exp2-GR10	exp2	2016-01-23	53.89086	-122.81933
062000038F	2016-01-23 14:30:57	exp2-GR10	exp2	2016-01-23	53.89086	-122.81933
062000038F	2016-01-23 14:37:05	exp2-GR10	exp2	2016-01-23	53.89086	-122.81933
062000038F	2016-01-23 14:38:06	exp2-GR10	exp2	2016-01-23	53.89086	-122.81933
062000038F	2016-01-23 14:38:08	exp2-GR10	exp2	2016-01-23	53.89086	-122.81933
062000038F	2016-01-23 14:38:51	exp2-GR10	exp2	2016-01-23	53.89086	-122.81933
062000038F	2016-01-23 14:38:53	exp2-GR10	exp2	2016-01-23	53.89086	-122.81933
062000038F	2016-01-23 14:41:00	exp2-GR10	exp2	2016-01-23	53.89086	-122.81933
062000038F	2016-01-23 16:18:52	exp2-GR10	exp2	2016-01-23	53.89086	-122.81933
062000038F	2016-01-24 08:57:51	exp2-GR10	exp2	2016-01-24	53.89086	-122.81933
062000038F	2016-01-24 10:50:56	exp2-GR10	exp2	2016-01-24	53.89086	-122.81933
062000038F	2016-01-24 10:50:57	exp2-GR10	exp2	2016-01-24	53.89086	-122.81933
062000038F	2016-01-24 13:49:50	exp2-GR10	exp2	2016-01-24	53.89086	-122.81933
062000038F	2016-01-24 13:50:56	exp2-GR10	exp2	2016-01-24	53.89086	-122.81933
062000038F	2016-01-24 13:51:02	exp2-GR10	exp2	2016-01-24	53.89086	-122.81933
062000038F	2016-01-24 13:51:03	exp2-GR10	exp2	2016-01-24	53.89086	-122.81933
062000038F	2016-01-24 14:02:08	exp2-GR10	exp2	2016-01-24	53.89086	-122.81933
06200004BF	2016-01-24 14:43:51	exp2-GR10	exp2	2016-01-24	53.89086	-122.81933
06200004E4	2016-01-24 14:45:14	exp2-GR10	exp2	2016-01-24	53.89086	-122.81933
06200004E4	2016-01-24 14:46:00	exp2-GR10	exp2	2016-01-24	53.89086	-122.81933
06200003F3	2016-01-24 14:46:41	exp2-GR10	exp2	2016-01-24	53.89086	-122.81933
06200003F3	2016-01-24 14:46:43	exp2-GR10	exp2	2016-01-24	53.89086	-122.81933
06200003F3	2016-01-24 14:49:40	exp2-GR10	exp2	2016-01-24	53.89086	-122.81933
06200004E4	2016-01-24 14:49:59	exp2-GR10	exp2	2016-01-24	53.89086	-122.81933
06200003F3	2016-01-24 14:50:07	exp2-GR10	exp2	2016-01-24	53.89086	-122.81933
06200003F3	2016-01-24 14:50:28	exp2-GR10	exp2	2016-01-24	53.89086	-122.81933
06200003F3	2016-01-24 14:50:56	exp2-GR10	exp2	2016-01-24	53.89086	-122.81933
06200003F3	2016-01-24 14:50:58	exp2-GR10	exp2	2016-01-24	53.89086	-122.81933
06200004E4	2016-01-24 15:44:23	exp2-GR10	exp2	2016-01-24	53.89086	-122.81933
06200004BF	2016-01-24 15:45:25	exp2-GR10	exp2	2016-01-24	53.89086	-122.81933
06200004BF	2016-01-24 15:45:27	exp2-GR10	exp2	2016-01-24	53.89086	-122.81933
062000038F	2016-01-24 15:48:34	exp2-GR10	exp2	2016-01-24	53.89086	-122.81933
062000038F	2016-01-24 15:48:36	exp2-GR10	exp2	2016-01-24	53.89086	-122.81933
062000038F	2016-01-24 15:48:37	exp2-GR10	exp2	2016-01-24	53.89086	-122.81933
062000038F	2016-01-24 15:48:39	exp2-GR10	exp2	2016-01-24	53.89086	-122.81933
0620000525	2016-01-24 15:48:42	exp2-GR10	exp2	2016-01-24	53.89086	-122.81933
0620000525	2016-01-24 15:48:45	exp2-GR10	exp2	2016-01-24	53.89086	-122.81933
0620000525	2016-01-24 15:48:47	exp2-GR10	exp2	2016-01-24	53.89086	-122.81933
0620000525	2016-01-24 15:48:48	exp2-GR10	exp2	2016-01-24	53.89086	-122.81933
06200003F3	2016-01-24 15:49:33	exp2-GR10	exp2	2016-01-24	53.89086	-122.81933
06200003F3	2016-01-24 15:53:47	exp2-GR10	exp2	2016-01-24	53.89086	-122.81933
06200004E4	2016-01-24 15:57:45	exp2-GR10	exp2	2016-01-24	53.89086	-122.81933
06200004BE	2016-01-24 15:58:00	exp2-GR10	exp2	2016-01-24	53.89086	-122.81933
06200004BF	2016-01-24 15:58:36	exp2-GR10	exp2	2016-01-24	53.89086	-122.81933
06200003F3	2016-01-24 15:58:50	exp2-GR10	exp2	2016-01-24	53.89086	-122.81933
06200004BF	2016-01-24 16:02:04	exp2-GR10	exp2	2016-01-24	53.89086	-122.81933
06200001F0	2016-01-13 10:29:57	exp2-GR11	exp2	2016-01-13	53.88999	-122.82098
06200003C3	2016-01-13 10:30:21	exp2-GR11	exp2	2016-01-13	53.88999	-122.82098
06200001F0	2016-01-13 10:30:34	exp2-GR11	exp2	2016-01-13	53.88999	-122.82098
06200001F0	2016-01-13 10:30:36	exp2-GR11	exp2	2016-01-13	53.88999	-122.82098
06200003C3	2016-01-13 10:30:44	exp2-GR11	exp2	2016-01-13	53.88999	-122.82098
062000038D	2016-01-13 10:30:49	exp2-GR11	exp2	2016-01-13	53.88999	-122.82098
062000038F	2016-01-13 10:30:51	exp2-GR11	exp2	2016-01-13	53.88999	-122.82098
062000038F	2016-01-13 10:30:53	exp2-GR11	exp2	2016-01-13	53.88999	-122.82098
062000038D	2016-01-13 10:30:59	exp2-GR11	exp2	2016-01-13	53.88999	-122.82098
06200003C3	2016-01-13 10:31:12	exp2-GR11	exp2	2016-01-13	53.88999	-122.82098
06200003C3	2016-01-13 10:31:13	exp2-GR11	exp2	2016-01-13	53.88999	-122.82098
062000038D	2016-01-13 10:31:17	exp2-GR11	exp2	2016-01-13	53.88999	-122.82098
06200003C3	2016-01-13 10:31:30	exp2-GR11	exp2	2016-01-13	53.88999	-122.82098
06200003C3	2016-01-13 10:31:32	exp2-GR11	exp2	2016-01-13	53.88999	-122.82098
062000038D	2016-01-13 10:31:34	exp2-GR11	exp2	2016-01-13	53.88999	-122.82098
062000038D	2016-01-13 10:31:35	exp2-GR11	exp2	2016-01-13	53.88999	-122.82098
06200004BF	2016-01-13 10:31:40	exp2-GR11	exp2	2016-01-13	53.88999	-122.82098
062000038F	2016-01-13 10:31:51	exp2-GR11	exp2	2016-01-13	53.88999	-122.82098
062000014F	2016-01-13 10:31:58	exp2-GR11	exp2	2016-01-13	53.88999	-122.82098
06200004BF	2016-01-13 10:32:02	exp2-GR11	exp2	2016-01-13	53.88999	-122.82098
06200004BF	2016-01-13 10:32:08	exp2-GR11	exp2	2016-01-13	53.88999	-122.82098
06200004BF	2016-01-13 10:32:14	exp2-GR11	exp2	2016-01-13	53.88999	-122.82098
06200003C3	2016-01-13 10:32:21	exp2-GR11	exp2	2016-01-13	53.88999	-122.82098
06200003C3	2016-01-13 10:32:23	exp2-GR11	exp2	2016-01-13	53.88999	-122.82098
06200004BE	2016-01-13 10:32:35	exp2-GR11	exp2	2016-01-13	53.88999	-122.82098
06200003C3	2016-01-13 10:32:40	exp2-GR11	exp2	2016-01-13	53.88999	-122.82098
06200001F0	2016-01-13 10:32:47	exp2-GR11	exp2	2016-01-13	53.88999	-122.82098
062000038D	2016-01-13 10:32:50	exp2-GR11	exp2	2016-01-13	53.88999	-122.82098
06200003B4	2016-01-13 10:32:52	exp2-GR11	exp2	2016-01-13	53.88999	-122.82098
062000038F	2016-01-13 10:33:03	exp2-GR11	exp2	2016-01-13	53.88999	-122.82098
062000038F	2016-01-13 10:33:04	exp2-GR11	exp2	2016-01-13	53.88999	-122.82098
062000038F	2016-01-13 10:33:07	exp2-GR11	exp2	2016-01-13	53.88999	-122.82098
062000038D	2016-01-13 10:33:08	exp2-GR11	exp2	2016-01-13	53.88999	-122.82098
062000014F	2016-01-13 10:33:10	exp2-GR11	exp2	2016-01-13	53.88999	-122.82098
062000014F	2016-01-13 10:33:14	exp2-GR11	exp2	2016-01-13	53.88999	-122.82098
06200003F3	2016-01-13 10:33:17	exp2-GR11	exp2	2016-01-13	53.88999	-122.82098
06200003F3	2016-01-13 10:33:18	exp2-GR11	exp2	2016-01-13	53.88999	-122.82098
062000038D	2016-01-13 10:33:24	exp2-GR11	exp2	2016-01-13	53.88999	-122.82098
062000038F	2016-01-13 10:33:36	exp2-GR11	exp2	2016-01-13	53.88999	-122.82098
062000014F	2016-01-13 10:33:41	exp2-GR11	exp2	2016-01-13	53.88999	-122.82098
06200004E4	2016-01-13 10:33:46	exp2-GR11	exp2	2016-01-13	53.88999	-122.82098
06200004E4	2016-01-13 10:33:52	exp2-GR11	exp2	2016-01-13	53.88999	-122.82098
06200003B4	2016-01-13 10:33:59	exp2-GR11	exp2	2016-01-13	53.88999	-122.82098
06200003B4	2016-01-13 10:34:01	exp2-GR11	exp2	2016-01-13	53.88999	-122.82098
06200003B4	2016-01-13 10:34:03	exp2-GR11	exp2	2016-01-13	53.88999	-122.82098
06200003B4	2016-01-13 10:34:05	exp2-GR11	exp2	2016-01-13	53.88999	-122.82098
06200003C3	2016-01-13 10:34:18	exp2-GR11	exp2	2016-01-13	53.88999	-122.82098
062000014F	2016-01-13 10:34:25	exp2-GR11	exp2	2016-01-13	53.88999	-122.82098
062000038F	2016-01-13 10:34:29	exp2-GR11	exp2	2016-01-13	53.88999	-122.82098
062000038D	2016-01-13 10:34:39	exp2-GR11	exp2	2016-01-13	53.88999	-122.82098
062000038D	2016-01-13 10:34:41	exp2-GR11	exp2	2016-01-13	53.88999	-122.82098
06200003B4	2016-01-13 10:34:43	exp2-GR11	exp2	2016-01-13	53.88999	-122.82098
06200004BE	2016-01-13 10:35:00	exp2-GR11	exp2	2016-01-13	53.88999	-122.82098
06200004BE	2016-01-13 10:35:01	exp2-GR11	exp2	2016-01-13	53.88999	-122.82098
06200004BE	2016-01-13 10:35:03	exp2-GR11	exp2	2016-01-13	53.88999	-122.82098
062000014F	2016-01-13 10:35:09	exp2-GR11	exp2	2016-01-13	53.88999	-122.82098
062000038F	2016-01-13 10:35:12	exp2-GR11	exp2	2016-01-13	53.88999	-122.82098
06200003C3	2016-01-13 10:35:19	exp2-GR11	exp2	2016-01-13	53.88999	-122.82098
06200003C3	2016-01-13 10:35:22	exp2-GR11	exp2	2016-01-13	53.88999	-122.82098
062000014F	2016-01-13 10:35:28	exp2-GR11	exp2	2016-01-13	53.88999	-122.82098
062000038F	2016-01-13 10:35:32	exp2-GR11	exp2	2016-01-13	53.88999	-122.82098
062000038F	2016-01-13 10:35:33	exp2-GR11	exp2	2016-01-13	53.88999	-122.82098
062000038F	2016-01-13 10:35:43	exp2-GR11	exp2	2016-01-13	53.88999	-122.82098
062000038F	2016-01-13 10:35:44	exp2-GR11	exp2	2016-01-13	53.88999	-122.82098
062000038D	2016-01-13 10:35:46	exp2-GR11	exp2	2016-01-13	53.88999	-122.82098
062000038D	2016-01-13 10:35:48	exp2-GR11	exp2	2016-01-13	53.88999	-122.82098
06200003C3	2016-01-13 10:35:50	exp2-GR11	exp2	2016-01-13	53.88999	-122.82098
06200003C3	2016-01-13 10:35:51	exp2-GR11	exp2	2016-01-13	53.88999	-122.82098
06200003C3	2016-01-13 10:35:53	exp2-GR11	exp2	2016-01-13	53.88999	-122.82098
062000038F	2016-01-13 10:35:58	exp2-GR11	exp2	2016-01-13	53.88999	-122.82098
062000038F	2016-01-13 10:36:00	exp2-GR11	exp2	2016-01-13	53.88999	-122.82098
062000038F	2016-01-13 10:36:02	exp2-GR11	exp2	2016-01-13	53.88999	-122.82098
062000038F	2016-01-13 10:36:03	exp2-GR11	exp2	2016-01-13	53.88999	-122.82098
062000038F	2016-01-13 10:36:05	exp2-GR11	exp2	2016-01-13	53.88999	-122.82098
062000014F	2016-01-13 10:36:07	exp2-GR11	exp2	2016-01-13	53.88999	-122.82098
062000038F	2016-01-13 10:36:09	exp2-GR11	exp2	2016-01-13	53.88999	-122.82098
06200003B4	2016-01-13 10:36:14	exp2-GR11	exp2	2016-01-13	53.88999	-122.82098
062000038F	2016-01-13 10:36:21	exp2-GR11	exp2	2016-01-13	53.88999	-122.82098
062000038F	2016-01-13 10:36:22	exp2-GR11	exp2	2016-01-13	53.88999	-122.82098
062000038F	2016-01-13 10:36:24	exp2-GR11	exp2	2016-01-13	53.88999	-122.82098
062000038D	2016-01-13 10:36:26	exp2-GR11	exp2	2016-01-13	53.88999	-122.82098
06200003B4	2016-01-13 10:36:42	exp2-GR11	exp2	2016-01-13	53.88999	-122.82098
06200003B4	2016-01-13 10:36:43	exp2-GR11	exp2	2016-01-13	53.88999	-122.82098
062000014F	2016-01-13 10:36:45	exp2-GR11	exp2	2016-01-13	53.88999	-122.82098
062000014F	2016-01-13 10:36:46	exp2-GR11	exp2	2016-01-13	53.88999	-122.82098
062000014F	2016-01-13 10:36:48	exp2-GR11	exp2	2016-01-13	53.88999	-122.82098
062000014F	2016-01-13 10:36:49	exp2-GR11	exp2	2016-01-13	53.88999	-122.82098
062000014F	2016-01-13 10:36:51	exp2-GR11	exp2	2016-01-13	53.88999	-122.82098
062000038D	2016-01-13 10:36:55	exp2-GR11	exp2	2016-01-13	53.88999	-122.82098
062000038D	2016-01-13 10:36:57	exp2-GR11	exp2	2016-01-13	53.88999	-122.82098
06200003B4	2016-01-13 10:36:59	exp2-GR11	exp2	2016-01-13	53.88999	-122.82098
062000038D	2016-01-13 10:37:16	exp2-GR11	exp2	2016-01-13	53.88999	-122.82098
06200003B4	2016-01-13 10:37:23	exp2-GR11	exp2	2016-01-13	53.88999	-122.82098
06200003B4	2016-01-13 10:37:26	exp2-GR11	exp2	2016-01-13	53.88999	-122.82098
06200003B4	2016-01-13 10:37:46	exp2-GR11	exp2	2016-01-13	53.88999	-122.82098
06200003C3	2016-01-13 10:37:49	exp2-GR11	exp2	2016-01-13	53.88999	-122.82098
06200003C3	2016-01-13 10:37:51	exp2-GR11	exp2	2016-01-13	53.88999	-122.82098
062000038D	2016-01-13 10:37:55	exp2-GR11	exp2	2016-01-13	53.88999	-122.82098
06200003A7	2016-01-13 10:37:58	exp2-GR11	exp2	2016-01-13	53.88999	-122.82098
062000038D	2016-01-13 10:38:13	exp2-GR11	exp2	2016-01-13	53.88999	-122.82098
062000038D	2016-01-13 10:38:15	exp2-GR11	exp2	2016-01-13	53.88999	-122.82098
06200003C3	2016-01-13 10:38:16	exp2-GR11	exp2	2016-01-13	53.88999	-122.82098
06200003C3	2016-01-13 10:38:18	exp2-GR11	exp2	2016-01-13	53.88999	-122.82098
06200003C3	2016-01-13 10:38:19	exp2-GR11	exp2	2016-01-13	53.88999	-122.82098
06200003C3	2016-01-13 10:38:21	exp2-GR11	exp2	2016-01-13	53.88999	-122.82098
06200003C3	2016-01-13 10:38:22	exp2-GR11	exp2	2016-01-13	53.88999	-122.82098
06200003C3	2016-01-13 10:38:24	exp2-GR11	exp2	2016-01-13	53.88999	-122.82098
06200003C3	2016-01-13 10:38:25	exp2-GR11	exp2	2016-01-13	53.88999	-122.82098
06200003C3	2016-01-13 10:38:27	exp2-GR11	exp2	2016-01-13	53.88999	-122.82098
062000038D	2016-01-13 10:38:29	exp2-GR11	exp2	2016-01-13	53.88999	-122.82098
062000038D	2016-01-13 10:38:31	exp2-GR11	exp2	2016-01-13	53.88999	-122.82098
062000038F	2016-01-13 10:38:33	exp2-GR11	exp2	2016-01-13	53.88999	-122.82098
062000038F	2016-01-13 10:38:34	exp2-GR11	exp2	2016-01-13	53.88999	-122.82098
06200003A7	2016-01-13 10:38:42	exp2-GR11	exp2	2016-01-13	53.88999	-122.82098
06200003C3	2016-01-13 10:38:45	exp2-GR11	exp2	2016-01-13	53.88999	-122.82098
06200003B4	2016-01-13 10:38:57	exp2-GR11	exp2	2016-01-13	53.88999	-122.82098
06200003A7	2016-01-13 10:39:06	exp2-GR11	exp2	2016-01-13	53.88999	-122.82098
062000038D	2016-01-13 10:39:24	exp2-GR11	exp2	2016-01-13	53.88999	-122.82098
06200004E4	2016-01-13 10:39:37	exp2-GR11	exp2	2016-01-13	53.88999	-122.82098
062000038F	2016-01-13 10:39:39	exp2-GR11	exp2	2016-01-13	53.88999	-122.82098
062000038F	2016-01-13 10:39:40	exp2-GR11	exp2	2016-01-13	53.88999	-122.82098
062000038D	2016-01-13 10:39:42	exp2-GR11	exp2	2016-01-13	53.88999	-122.82098
06200004E4	2016-01-13 10:39:45	exp2-GR11	exp2	2016-01-13	53.88999	-122.82098
06200003A7	2016-01-13 10:39:48	exp2-GR11	exp2	2016-01-13	53.88999	-122.82098
062000038D	2016-01-13 10:39:53	exp2-GR11	exp2	2016-01-13	53.88999	-122.82098
062000038D	2016-01-13 10:39:55	exp2-GR11	exp2	2016-01-13	53.88999	-122.82098
062000038F	2016-01-13 10:40:01	exp2-GR11	exp2	2016-01-13	53.88999	-122.82098
06200003A7	2016-01-13 10:40:12	exp2-GR11	exp2	2016-01-13	53.88999	-122.82098
06200003A7	2016-01-13 10:40:13	exp2-GR11	exp2	2016-01-13	53.88999	-122.82098
062000038D	2016-01-13 10:40:17	exp2-GR11	exp2	2016-01-13	53.88999	-122.82098
062000038D	2016-01-13 10:40:26	exp2-GR11	exp2	2016-01-13	53.88999	-122.82098
062000038D	2016-01-13 10:40:35	exp2-GR11	exp2	2016-01-13	53.88999	-122.82098
062000038D	2016-01-13 10:40:37	exp2-GR11	exp2	2016-01-13	53.88999	-122.82098
06200003C3	2016-01-13 10:40:45	exp2-GR11	exp2	2016-01-13	53.88999	-122.82098
06200003C3	2016-01-13 10:40:47	exp2-GR11	exp2	2016-01-13	53.88999	-122.82098
06200003C3	2016-01-13 10:40:48	exp2-GR11	exp2	2016-01-13	53.88999	-122.82098
062000038D	2016-01-13 10:40:55	exp2-GR11	exp2	2016-01-13	53.88999	-122.82098
06200004E4	2016-01-13 10:40:58	exp2-GR11	exp2	2016-01-13	53.88999	-122.82098
06200004E4	2016-01-13 10:41:00	exp2-GR11	exp2	2016-01-13	53.88999	-122.82098
06200003A7	2016-01-13 10:41:01	exp2-GR11	exp2	2016-01-13	53.88999	-122.82098
062000038D	2016-01-13 10:41:06	exp2-GR11	exp2	2016-01-13	53.88999	-122.82098
06200003A7	2016-01-13 10:41:23	exp2-GR11	exp2	2016-01-13	53.88999	-122.82098
062000038F	2016-01-13 10:41:25	exp2-GR11	exp2	2016-01-13	53.88999	-122.82098
06200003B4	2016-01-13 10:41:33	exp2-GR11	exp2	2016-01-13	53.88999	-122.82098
062000038D	2016-01-13 10:41:39	exp2-GR11	exp2	2016-01-13	53.88999	-122.82098
062000038D	2016-01-13 10:41:45	exp2-GR11	exp2	2016-01-13	53.88999	-122.82098
062000038F	2016-01-13 10:41:59	exp2-GR11	exp2	2016-01-13	53.88999	-122.82098
062000038D	2016-01-13 10:42:14	exp2-GR11	exp2	2016-01-13	53.88999	-122.82098
062000038D	2016-01-13 10:42:16	exp2-GR11	exp2	2016-01-13	53.88999	-122.82098
062000038D	2016-01-13 10:42:18	exp2-GR11	exp2	2016-01-13	53.88999	-122.82098
06200004BF	2016-01-13 10:42:19	exp2-GR11	exp2	2016-01-13	53.88999	-122.82098
062000038D	2016-01-13 10:42:33	exp2-GR11	exp2	2016-01-13	53.88999	-122.82098
062000038D	2016-01-13 10:42:34	exp2-GR11	exp2	2016-01-13	53.88999	-122.82098
062000038D	2016-01-13 10:42:36	exp2-GR11	exp2	2016-01-13	53.88999	-122.82098
062000038D	2016-01-13 10:42:46	exp2-GR11	exp2	2016-01-13	53.88999	-122.82098
062000038D	2016-01-13 10:42:48	exp2-GR11	exp2	2016-01-13	53.88999	-122.82098
062000038D	2016-01-13 10:42:49	exp2-GR11	exp2	2016-01-13	53.88999	-122.82098
06200004E4	2016-01-13 10:43:11	exp2-GR11	exp2	2016-01-13	53.88999	-122.82098
06200003B4	2016-01-13 10:43:30	exp2-GR11	exp2	2016-01-13	53.88999	-122.82098
062000014F	2016-01-13 10:43:40	exp2-GR11	exp2	2016-01-13	53.88999	-122.82098
062000014F	2016-01-13 10:43:44	exp2-GR11	exp2	2016-01-13	53.88999	-122.82098
06200003C3	2016-01-13 10:44:02	exp2-GR11	exp2	2016-01-13	53.88999	-122.82098
06200004BF	2016-01-13 10:44:08	exp2-GR11	exp2	2016-01-13	53.88999	-122.82098
06200003B4	2016-01-13 10:44:10	exp2-GR11	exp2	2016-01-13	53.88999	-122.82098
062000038D	2016-01-13 10:44:16	exp2-GR11	exp2	2016-01-13	53.88999	-122.82098
06200003B4	2016-01-13 10:44:18	exp2-GR11	exp2	2016-01-13	53.88999	-122.82098
062000014F	2016-01-13 10:44:19	exp2-GR11	exp2	2016-01-13	53.88999	-122.82098
062000038D	2016-01-13 10:44:21	exp2-GR11	exp2	2016-01-13	53.88999	-122.82098
062000038D	2016-01-13 10:44:22	exp2-GR11	exp2	2016-01-13	53.88999	-122.82098
06200003C3	2016-01-13 10:44:24	exp2-GR11	exp2	2016-01-13	53.88999	-122.82098
06200003C3	2016-01-13 10:44:26	exp2-GR11	exp2	2016-01-13	53.88999	-122.82098
06200003C3	2016-01-13 10:44:27	exp2-GR11	exp2	2016-01-13	53.88999	-122.82098
062000038D	2016-01-13 10:44:47	exp2-GR11	exp2	2016-01-13	53.88999	-122.82098
062000038D	2016-01-13 10:45:00	exp2-GR11	exp2	2016-01-13	53.88999	-122.82098
062000014F	2016-01-13 10:45:25	exp2-GR11	exp2	2016-01-13	53.88999	-122.82098
062000014F	2016-01-13 10:45:26	exp2-GR11	exp2	2016-01-13	53.88999	-122.82098
06200003B4	2016-01-13 10:45:31	exp2-GR11	exp2	2016-01-13	53.88999	-122.82098
062000038D	2016-01-13 10:45:57	exp2-GR11	exp2	2016-01-13	53.88999	-122.82098
06200003C3	2016-01-13 10:46:06	exp2-GR11	exp2	2016-01-13	53.88999	-122.82098
06200004BE	2016-01-13 10:46:07	exp2-GR11	exp2	2016-01-13	53.88999	-122.82098
062000014F	2016-01-13 10:46:09	exp2-GR11	exp2	2016-01-13	53.88999	-122.82098
062000014F	2016-01-13 10:46:10	exp2-GR11	exp2	2016-01-13	53.88999	-122.82098
062000014F	2016-01-13 10:46:12	exp2-GR11	exp2	2016-01-13	53.88999	-122.82098
062000014F	2016-01-13 10:46:13	exp2-GR11	exp2	2016-01-13	53.88999	-122.82098
06200003A7	2016-01-13 10:46:15	exp2-GR11	exp2	2016-01-13	53.88999	-122.82098
062000038F	2016-01-13 10:46:18	exp2-GR11	exp2	2016-01-13	53.88999	-122.82098
062000014F	2016-01-13 10:46:22	exp2-GR11	exp2	2016-01-13	53.88999	-122.82098
062000038D	2016-01-13 10:46:29	exp2-GR11	exp2	2016-01-13	53.88999	-122.82098
06200003A7	2016-01-13 10:46:35	exp2-GR11	exp2	2016-01-13	53.88999	-122.82098
06200003C3	2016-01-13 10:46:41	exp2-GR11	exp2	2016-01-13	53.88999	-122.82098
062000038D	2016-01-13 10:46:42	exp2-GR11	exp2	2016-01-13	53.88999	-122.82098
06200001F0	2016-01-13 10:46:45	exp2-GR11	exp2	2016-01-13	53.88999	-122.82098
06200001F0	2016-01-13 10:46:46	exp2-GR11	exp2	2016-01-13	53.88999	-122.82098
06200003A7	2016-01-13 10:47:09	exp2-GR11	exp2	2016-01-13	53.88999	-122.82098
062000014F	2016-01-13 10:47:12	exp2-GR11	exp2	2016-01-13	53.88999	-122.82098
062000014F	2016-01-13 10:47:14	exp2-GR11	exp2	2016-01-13	53.88999	-122.82098
062000014F	2016-01-13 10:47:26	exp2-GR11	exp2	2016-01-13	53.88999	-122.82098
062000014F	2016-01-13 10:47:28	exp2-GR11	exp2	2016-01-13	53.88999	-122.82098
06200003A7	2016-01-13 10:47:47	exp2-GR11	exp2	2016-01-13	53.88999	-122.82098
062000038D	2016-01-13 10:47:52	exp2-GR11	exp2	2016-01-13	53.88999	-122.82098
062000038D	2016-01-13 10:47:53	exp2-GR11	exp2	2016-01-13	53.88999	-122.82098
062000038D	2016-01-13 10:47:55	exp2-GR11	exp2	2016-01-13	53.88999	-122.82098
062000038D	2016-01-13 10:48:06	exp2-GR11	exp2	2016-01-13	53.88999	-122.82098
062000038F	2016-01-13 10:48:09	exp2-GR11	exp2	2016-01-13	53.88999	-122.82098
062000038F	2016-01-13 10:48:17	exp2-GR11	exp2	2016-01-13	53.88999	-122.82098
062000038F	2016-01-13 10:48:19	exp2-GR11	exp2	2016-01-13	53.88999	-122.82098
062000014F	2016-01-13 10:48:24	exp2-GR11	exp2	2016-01-13	53.88999	-122.82098
062000038D	2016-01-13 10:48:43	exp2-GR11	exp2	2016-01-13	53.88999	-122.82098
062000038D	2016-01-13 10:48:45	exp2-GR11	exp2	2016-01-13	53.88999	-122.82098
062000038D	2016-01-13 10:48:46	exp2-GR11	exp2	2016-01-13	53.88999	-122.82098
062000038F	2016-01-13 10:49:07	exp2-GR11	exp2	2016-01-13	53.88999	-122.82098
062000038F	2016-01-13 10:49:08	exp2-GR11	exp2	2016-01-13	53.88999	-122.82098
062000038D	2016-01-13 10:49:12	exp2-GR11	exp2	2016-01-13	53.88999	-122.82098
062000038D	2016-01-13 10:49:13	exp2-GR11	exp2	2016-01-13	53.88999	-122.82098
062000038D	2016-01-13 10:49:15	exp2-GR11	exp2	2016-01-13	53.88999	-122.82098
06200003A7	2016-01-13 10:49:18	exp2-GR11	exp2	2016-01-13	53.88999	-122.82098
06200003A7	2016-01-13 10:49:20	exp2-GR11	exp2	2016-01-13	53.88999	-122.82098
062000014F	2016-01-13 10:49:22	exp2-GR11	exp2	2016-01-13	53.88999	-122.82098
062000014F	2016-01-13 10:49:28	exp2-GR11	exp2	2016-01-13	53.88999	-122.82098
062000038D	2016-01-13 10:49:40	exp2-GR11	exp2	2016-01-13	53.88999	-122.82098
062000038D	2016-01-13 10:49:42	exp2-GR11	exp2	2016-01-13	53.88999	-122.82098
062000038F	2016-01-13 10:49:43	exp2-GR11	exp2	2016-01-13	53.88999	-122.82098
06200004BE	2016-01-13 10:49:45	exp2-GR11	exp2	2016-01-13	53.88999	-122.82098
06200003A7	2016-01-13 10:49:46	exp2-GR11	exp2	2016-01-13	53.88999	-122.82098
06200003A7	2016-01-13 10:49:48	exp2-GR11	exp2	2016-01-13	53.88999	-122.82098
06200003B4	2016-01-13 10:50:01	exp2-GR11	exp2	2016-01-13	53.88999	-122.82098
062000038F	2016-01-13 10:50:11	exp2-GR11	exp2	2016-01-13	53.88999	-122.82098
06200003A7	2016-01-13 10:50:18	exp2-GR11	exp2	2016-01-13	53.88999	-122.82098
06200003A7	2016-01-13 10:50:19	exp2-GR11	exp2	2016-01-13	53.88999	-122.82098
062000014F	2016-01-13 10:50:23	exp2-GR11	exp2	2016-01-13	53.88999	-122.82098
062000014F	2016-01-13 10:50:24	exp2-GR11	exp2	2016-01-13	53.88999	-122.82098
062000038D	2016-01-13 10:50:40	exp2-GR11	exp2	2016-01-13	53.88999	-122.82098
06200003B4	2016-01-13 10:51:04	exp2-GR11	exp2	2016-01-13	53.88999	-122.82098
06200003B4	2016-01-13 10:51:06	exp2-GR11	exp2	2016-01-13	53.88999	-122.82098
06200003F3	2016-01-13 10:52:33	exp2-GR11	exp2	2016-01-13	53.88999	-122.82098
062000038D	2016-01-13 10:52:43	exp2-GR11	exp2	2016-01-13	53.88999	-122.82098
06200003F3	2016-01-13 10:53:01	exp2-GR11	exp2	2016-01-13	53.88999	-122.82098
06200003A7	2016-01-13 10:53:08	exp2-GR11	exp2	2016-01-13	53.88999	-122.82098
06200003A7	2016-01-13 10:53:09	exp2-GR11	exp2	2016-01-13	53.88999	-122.82098
06200003C3	2016-01-13 10:53:20	exp2-GR11	exp2	2016-01-13	53.88999	-122.82098
06200003A7	2016-01-13 10:53:27	exp2-GR11	exp2	2016-01-13	53.88999	-122.82098
062000038F	2016-01-13 10:53:32	exp2-GR11	exp2	2016-01-13	53.88999	-122.82098
06200003F3	2016-01-13 10:53:48	exp2-GR11	exp2	2016-01-13	53.88999	-122.82098
06200001F0	2016-01-13 10:53:55	exp2-GR11	exp2	2016-01-13	53.88999	-122.82098
062000038F	2016-01-13 10:54:06	exp2-GR11	exp2	2016-01-13	53.88999	-122.82098
062000038F	2016-01-13 10:54:08	exp2-GR11	exp2	2016-01-13	53.88999	-122.82098
062000038F	2016-01-13 10:54:09	exp2-GR11	exp2	2016-01-13	53.88999	-122.82098
06200003C3	2016-01-13 10:54:12	exp2-GR11	exp2	2016-01-13	53.88999	-122.82098
06200003C3	2016-01-13 10:54:14	exp2-GR11	exp2	2016-01-13	53.88999	-122.82098
06200003C3	2016-01-13 10:54:15	exp2-GR11	exp2	2016-01-13	53.88999	-122.82098
06200003A7	2016-01-13 10:54:18	exp2-GR11	exp2	2016-01-13	53.88999	-122.82098
06200003F3	2016-01-13 10:54:20	exp2-GR11	exp2	2016-01-13	53.88999	-122.82098
06200003F3	2016-01-13 10:54:22	exp2-GR11	exp2	2016-01-13	53.88999	-122.82098
06200003F3	2016-01-13 10:54:23	exp2-GR11	exp2	2016-01-13	53.88999	-122.82098
06200003F3	2016-01-13 10:54:25	exp2-GR11	exp2	2016-01-13	53.88999	-122.82098
06200004E4	2016-01-13 10:54:26	exp2-GR11	exp2	2016-01-13	53.88999	-122.82098
06200004BE	2016-01-13 10:54:31	exp2-GR11	exp2	2016-01-13	53.88999	-122.82098
06200003C3	2016-01-13 10:54:32	exp2-GR11	exp2	2016-01-13	53.88999	-122.82098
06200003A7	2016-01-13 10:54:40	exp2-GR11	exp2	2016-01-13	53.88999	-122.82098
062000038F	2016-01-13 10:54:41	exp2-GR11	exp2	2016-01-13	53.88999	-122.82098
06200001F0	2016-01-13 10:54:44	exp2-GR11	exp2	2016-01-13	53.88999	-122.82098
06200003F3	2016-01-13 10:55:24	exp2-GR11	exp2	2016-01-13	53.88999	-122.82098
06200003B4	2016-01-13 10:55:41	exp2-GR11	exp2	2016-01-13	53.88999	-122.82098
062000038F	2016-01-13 10:55:57	exp2-GR11	exp2	2016-01-13	53.88999	-122.82098
06200003C3	2016-01-13 10:56:03	exp2-GR11	exp2	2016-01-13	53.88999	-122.82098
06200003C3	2016-01-13 10:56:04	exp2-GR11	exp2	2016-01-13	53.88999	-122.82098
062000038F	2016-01-13 10:56:15	exp2-GR11	exp2	2016-01-13	53.88999	-122.82098
062000038F	2016-01-13 10:56:16	exp2-GR11	exp2	2016-01-13	53.88999	-122.82098
06200003C3	2016-01-13 10:56:27	exp2-GR11	exp2	2016-01-13	53.88999	-122.82098
06200003C3	2016-01-13 10:56:28	exp2-GR11	exp2	2016-01-13	53.88999	-122.82098
062000038D	2016-01-13 10:56:44	exp2-GR11	exp2	2016-01-13	53.88999	-122.82098
06200003F3	2016-01-13 10:57:14	exp2-GR11	exp2	2016-01-13	53.88999	-122.82098
062000038F	2016-01-13 10:57:16	exp2-GR11	exp2	2016-01-13	53.88999	-122.82098
062000038F	2016-01-13 10:57:18	exp2-GR11	exp2	2016-01-13	53.88999	-122.82098
062000038F	2016-01-13 10:57:19	exp2-GR11	exp2	2016-01-13	53.88999	-122.82098
062000014F	2016-01-13 10:57:22	exp2-GR11	exp2	2016-01-13	53.88999	-122.82098
062000014F	2016-01-13 10:57:23	exp2-GR11	exp2	2016-01-13	53.88999	-122.82098
062000038D	2016-01-13 10:57:35	exp2-GR11	exp2	2016-01-13	53.88999	-122.82098
062000038D	2016-01-13 10:57:36	exp2-GR11	exp2	2016-01-13	53.88999	-122.82098
062000038D	2016-01-13 10:57:41	exp2-GR11	exp2	2016-01-13	53.88999	-122.82098
062000038D	2016-01-13 10:57:47	exp2-GR11	exp2	2016-01-13	53.88999	-122.82098
062000038D	2016-01-13 10:57:49	exp2-GR11	exp2	2016-01-13	53.88999	-122.82098
062000038F	2016-01-13 10:57:52	exp2-GR11	exp2	2016-01-13	53.88999	-122.82098
062000038F	2016-01-13 10:57:54	exp2-GR11	exp2	2016-01-13	53.88999	-122.82098
062000038D	2016-01-13 10:58:57	exp2-GR11	exp2	2016-01-13	53.88999	-122.82098
062000038D	2016-01-13 10:59:40	exp2-GR11	exp2	2016-01-13	53.88999	-122.82098
06200004BF	2016-01-13 10:59:49	exp2-GR11	exp2	2016-01-13	53.88999	-122.82098
06200003C3	2016-01-13 11:00:06	exp2-GR11	exp2	2016-01-13	53.88999	-122.82098
062000038D	2016-01-13 11:00:18	exp2-GR11	exp2	2016-01-13	53.88999	-122.82098
062000038D	2016-01-13 11:00:20	exp2-GR11	exp2	2016-01-13	53.88999	-122.82098
062000038D	2016-01-13 11:00:35	exp2-GR11	exp2	2016-01-13	53.88999	-122.82098
06200003B4	2016-01-13 11:01:05	exp2-GR11	exp2	2016-01-13	53.88999	-122.82098
062000038F	2016-01-13 11:01:21	exp2-GR11	exp2	2016-01-13	53.88999	-122.82098
062000038F	2016-01-13 11:01:23	exp2-GR11	exp2	2016-01-13	53.88999	-122.82098
06200003F3	2016-01-13 11:01:27	exp2-GR11	exp2	2016-01-13	53.88999	-122.82098
062000038D	2016-01-13 11:01:29	exp2-GR11	exp2	2016-01-13	53.88999	-122.82098
06200001F0	2016-01-13 11:01:46	exp2-GR11	exp2	2016-01-13	53.88999	-122.82098
06200003B4	2016-01-13 11:01:49	exp2-GR11	exp2	2016-01-13	53.88999	-122.82098
06200003B4	2016-01-13 11:02:31	exp2-GR11	exp2	2016-01-13	53.88999	-122.82098
062000014F	2016-01-13 11:02:33	exp2-GR11	exp2	2016-01-13	53.88999	-122.82098
062000038D	2016-01-13 11:02:35	exp2-GR11	exp2	2016-01-13	53.88999	-122.82098
062000038D	2016-01-13 11:02:36	exp2-GR11	exp2	2016-01-13	53.88999	-122.82098
062000038D	2016-01-13 11:02:38	exp2-GR11	exp2	2016-01-13	53.88999	-122.82098
062000014F	2016-01-13 11:02:57	exp2-GR11	exp2	2016-01-13	53.88999	-122.82098
062000038D	2016-01-13 11:02:59	exp2-GR11	exp2	2016-01-13	53.88999	-122.82098
06200003F3	2016-01-13 11:03:14	exp2-GR11	exp2	2016-01-13	53.88999	-122.82098
06200003F3	2016-01-13 11:03:16	exp2-GR11	exp2	2016-01-13	53.88999	-122.82098
06200003F3	2016-01-13 11:03:17	exp2-GR11	exp2	2016-01-13	53.88999	-122.82098
062000014F	2016-01-13 11:03:24	exp2-GR11	exp2	2016-01-13	53.88999	-122.82098
062000014F	2016-01-13 11:03:25	exp2-GR11	exp2	2016-01-13	53.88999	-122.82098
06200003C3	2016-01-13 11:03:32	exp2-GR11	exp2	2016-01-13	53.88999	-122.82098
06200003C3	2016-01-13 11:03:33	exp2-GR11	exp2	2016-01-13	53.88999	-122.82098
06200003C3	2016-01-13 11:03:35	exp2-GR11	exp2	2016-01-13	53.88999	-122.82098
062000038D	2016-01-13 11:03:43	exp2-GR11	exp2	2016-01-13	53.88999	-122.82098
06200003F3	2016-01-13 11:03:52	exp2-GR11	exp2	2016-01-13	53.88999	-122.82098
06200003C3	2016-01-13 11:04:00	exp2-GR11	exp2	2016-01-13	53.88999	-122.82098
062000038D	2016-01-13 11:04:05	exp2-GR11	exp2	2016-01-13	53.88999	-122.82098
062000038D	2016-01-13 11:04:06	exp2-GR11	exp2	2016-01-13	53.88999	-122.82098
062000038D	2016-01-13 11:04:08	exp2-GR11	exp2	2016-01-13	53.88999	-122.82098
062000038D	2016-01-13 11:04:10	exp2-GR11	exp2	2016-01-13	53.88999	-122.82098
062000014F	2016-01-13 11:04:15	exp2-GR11	exp2	2016-01-13	53.88999	-122.82098
062000014F	2016-01-13 11:04:17	exp2-GR11	exp2	2016-01-13	53.88999	-122.82098
062000038D	2016-01-13 11:04:33	exp2-GR11	exp2	2016-01-13	53.88999	-122.82098
062000038D	2016-01-13 11:04:37	exp2-GR11	exp2	2016-01-13	53.88999	-122.82098
062000038D	2016-01-13 11:04:38	exp2-GR11	exp2	2016-01-13	53.88999	-122.82098
06200003C3	2016-01-13 11:04:40	exp2-GR11	exp2	2016-01-13	53.88999	-122.82098
062000014F	2016-01-13 11:04:43	exp2-GR11	exp2	2016-01-13	53.88999	-122.82098
062000038D	2016-01-13 11:04:49	exp2-GR11	exp2	2016-01-13	53.88999	-122.82098
062000038D	2016-01-13 11:04:50	exp2-GR11	exp2	2016-01-13	53.88999	-122.82098
062000038D	2016-01-13 11:04:52	exp2-GR11	exp2	2016-01-13	53.88999	-122.82098
06200003F3	2016-01-13 11:05:19	exp2-GR11	exp2	2016-01-13	53.88999	-122.82098
062000038D	2016-01-13 11:05:24	exp2-GR11	exp2	2016-01-13	53.88999	-122.82098
062000038D	2016-01-13 11:05:25	exp2-GR11	exp2	2016-01-13	53.88999	-122.82098
062000038D	2016-01-13 11:05:27	exp2-GR11	exp2	2016-01-13	53.88999	-122.82098
062000038D	2016-01-13 11:05:28	exp2-GR11	exp2	2016-01-13	53.88999	-122.82098
062000038D	2016-01-13 11:05:36	exp2-GR11	exp2	2016-01-13	53.88999	-122.82098
062000038D	2016-01-13 11:05:37	exp2-GR11	exp2	2016-01-13	53.88999	-122.82098
06200003F3	2016-01-13 11:06:12	exp2-GR11	exp2	2016-01-13	53.88999	-122.82098
06200003A7	2016-01-13 11:06:14	exp2-GR11	exp2	2016-01-13	53.88999	-122.82098
06200003C3	2016-01-13 11:06:17	exp2-GR11	exp2	2016-01-13	53.88999	-122.82098
062000038D	2016-01-13 11:06:28	exp2-GR11	exp2	2016-01-13	53.88999	-122.82098
06200003A7	2016-01-13 11:06:45	exp2-GR11	exp2	2016-01-13	53.88999	-122.82098
062000038D	2016-01-13 11:06:47	exp2-GR11	exp2	2016-01-13	53.88999	-122.82098
06200003C3	2016-01-13 11:06:51	exp2-GR11	exp2	2016-01-13	53.88999	-122.82098
062000038D	2016-01-13 11:07:02	exp2-GR11	exp2	2016-01-13	53.88999	-122.82098
062000038D	2016-01-13 11:07:03	exp2-GR11	exp2	2016-01-13	53.88999	-122.82098
062000038D	2016-01-13 11:07:05	exp2-GR11	exp2	2016-01-13	53.88999	-122.82098
06200003C3	2016-01-13 11:07:14	exp2-GR11	exp2	2016-01-13	53.88999	-122.82098
06200003C3	2016-01-13 11:07:16	exp2-GR11	exp2	2016-01-13	53.88999	-122.82098
062000038D	2016-01-13 11:07:29	exp2-GR11	exp2	2016-01-13	53.88999	-122.82098
062000038D	2016-01-13 11:07:32	exp2-GR11	exp2	2016-01-13	53.88999	-122.82098
062000014F	2016-01-13 11:07:53	exp2-GR11	exp2	2016-01-13	53.88999	-122.82098
062000014F	2016-01-13 11:07:55	exp2-GR11	exp2	2016-01-13	53.88999	-122.82098
062000014F	2016-01-13 11:07:56	exp2-GR11	exp2	2016-01-13	53.88999	-122.82098
06200003A7	2016-01-13 11:07:59	exp2-GR11	exp2	2016-01-13	53.88999	-122.82098
062000014F	2016-01-13 11:08:02	exp2-GR11	exp2	2016-01-13	53.88999	-122.82098
06200003F3	2016-01-13 11:08:06	exp2-GR11	exp2	2016-01-13	53.88999	-122.82098
06200003C3	2016-01-13 11:08:42	exp2-GR11	exp2	2016-01-13	53.88999	-122.82098
06200003C3	2016-01-13 11:08:44	exp2-GR11	exp2	2016-01-13	53.88999	-122.82098
062000038D	2016-01-13 11:08:49	exp2-GR11	exp2	2016-01-13	53.88999	-122.82098
062000014F	2016-01-13 11:09:16	exp2-GR11	exp2	2016-01-13	53.88999	-122.82098
062000038D	2016-01-13 11:09:23	exp2-GR11	exp2	2016-01-13	53.88999	-122.82098
062000038D	2016-01-13 11:09:24	exp2-GR11	exp2	2016-01-13	53.88999	-122.82098
062000038D	2016-01-13 11:09:26	exp2-GR11	exp2	2016-01-13	53.88999	-122.82098
062000038D	2016-01-13 11:09:27	exp2-GR11	exp2	2016-01-13	53.88999	-122.82098
06200003F3	2016-01-13 11:09:40	exp2-GR11	exp2	2016-01-13	53.88999	-122.82098
062000014F	2016-01-13 11:09:50	exp2-GR11	exp2	2016-01-13	53.88999	-122.82098
06200001F0	2016-01-13 11:10:40	exp2-GR11	exp2	2016-01-13	53.88999	-122.82098
062000038D	2016-01-13 11:10:49	exp2-GR11	exp2	2016-01-13	53.88999	-122.82098
06200003C3	2016-01-13 11:10:54	exp2-GR11	exp2	2016-01-13	53.88999	-122.82098
06200003F3	2016-01-13 11:10:56	exp2-GR11	exp2	2016-01-13	53.88999	-122.82098
062000014F	2016-01-13 11:11:30	exp2-GR11	exp2	2016-01-13	53.88999	-122.82098
062000014F	2016-01-13 11:11:31	exp2-GR11	exp2	2016-01-13	53.88999	-122.82098
06200003C3	2016-01-13 11:11:37	exp2-GR11	exp2	2016-01-13	53.88999	-122.82098
06200003C3	2016-01-13 11:11:38	exp2-GR11	exp2	2016-01-13	53.88999	-122.82098
062000038D	2016-01-13 11:11:58	exp2-GR11	exp2	2016-01-13	53.88999	-122.82098
06200003B4	2016-01-13 11:12:07	exp2-GR11	exp2	2016-01-13	53.88999	-122.82098
06200003B4	2016-01-13 11:12:08	exp2-GR11	exp2	2016-01-13	53.88999	-122.82098
06200003C3	2016-01-13 11:12:12	exp2-GR11	exp2	2016-01-13	53.88999	-122.82098
062000038D	2016-01-13 11:12:16	exp2-GR11	exp2	2016-01-13	53.88999	-122.82098
062000038D	2016-01-13 11:12:18	exp2-GR11	exp2	2016-01-13	53.88999	-122.82098
06200003B4	2016-01-13 11:12:32	exp2-GR11	exp2	2016-01-13	53.88999	-122.82098
06200004BE	2016-01-13 11:12:38	exp2-GR11	exp2	2016-01-13	53.88999	-122.82098
06200004BE	2016-01-13 11:12:39	exp2-GR11	exp2	2016-01-13	53.88999	-122.82098
062000038D	2016-01-13 11:12:45	exp2-GR11	exp2	2016-01-13	53.88999	-122.82098
062000038D	2016-01-13 11:12:46	exp2-GR11	exp2	2016-01-13	53.88999	-122.82098
062000038D	2016-01-13 11:12:48	exp2-GR11	exp2	2016-01-13	53.88999	-122.82098
062000038F	2016-01-13 11:12:56	exp2-GR11	exp2	2016-01-13	53.88999	-122.82098
062000038F	2016-01-13 11:12:58	exp2-GR11	exp2	2016-01-13	53.88999	-122.82098
062000038F	2016-01-13 11:12:59	exp2-GR11	exp2	2016-01-13	53.88999	-122.82098
062000038F	2016-01-13 11:13:01	exp2-GR11	exp2	2016-01-13	53.88999	-122.82098
062000038F	2016-01-13 11:13:02	exp2-GR11	exp2	2016-01-13	53.88999	-122.82098
062000038D	2016-01-13 11:13:04	exp2-GR11	exp2	2016-01-13	53.88999	-122.82098
062000038D	2016-01-13 11:13:06	exp2-GR11	exp2	2016-01-13	53.88999	-122.82098
062000038D	2016-01-13 11:13:07	exp2-GR11	exp2	2016-01-13	53.88999	-122.82098
062000014F	2016-01-13 11:13:24	exp2-GR11	exp2	2016-01-13	53.88999	-122.82098
062000014F	2016-01-13 11:13:25	exp2-GR11	exp2	2016-01-13	53.88999	-122.82098
06200003B4	2016-01-13 11:13:29	exp2-GR11	exp2	2016-01-13	53.88999	-122.82098
062000038F	2016-01-13 11:13:32	exp2-GR11	exp2	2016-01-13	53.88999	-122.82098
062000014F	2016-01-13 11:13:36	exp2-GR11	exp2	2016-01-13	53.88999	-122.82098
062000014F	2016-01-13 11:13:37	exp2-GR11	exp2	2016-01-13	53.88999	-122.82098
06200003B4	2016-01-13 11:13:51	exp2-GR11	exp2	2016-01-13	53.88999	-122.82098
06200001F0	2016-01-13 11:14:08	exp2-GR11	exp2	2016-01-13	53.88999	-122.82098
062000038F	2016-01-13 11:14:36	exp2-GR11	exp2	2016-01-13	53.88999	-122.82098
062000038F	2016-01-13 11:14:37	exp2-GR11	exp2	2016-01-13	53.88999	-122.82098
06200003B4	2016-01-13 11:14:48	exp2-GR11	exp2	2016-01-13	53.88999	-122.82098
062000014F	2016-01-13 11:15:06	exp2-GR11	exp2	2016-01-13	53.88999	-122.82098
062000014F	2016-01-13 11:15:08	exp2-GR11	exp2	2016-01-13	53.88999	-122.82098
062000014F	2016-01-13 11:15:09	exp2-GR11	exp2	2016-01-13	53.88999	-122.82098
06200003C3	2016-01-13 11:15:20	exp2-GR11	exp2	2016-01-13	53.88999	-122.82098
06200003B4	2016-01-13 11:15:31	exp2-GR11	exp2	2016-01-13	53.88999	-122.82098
062000038D	2016-01-13 11:15:34	exp2-GR11	exp2	2016-01-13	53.88999	-122.82098
06200004BF	2016-01-13 11:15:38	exp2-GR11	exp2	2016-01-13	53.88999	-122.82098
062000038F	2016-01-13 11:15:59	exp2-GR11	exp2	2016-01-13	53.88999	-122.82098
062000038D	2016-01-13 11:16:31	exp2-GR11	exp2	2016-01-13	53.88999	-122.82098
062000038D	2016-01-13 11:16:34	exp2-GR11	exp2	2016-01-13	53.88999	-122.82098
062000038D	2016-01-13 11:16:35	exp2-GR11	exp2	2016-01-13	53.88999	-122.82098
062000038D	2016-01-13 11:16:37	exp2-GR11	exp2	2016-01-13	53.88999	-122.82098
062000038D	2016-01-13 11:16:39	exp2-GR11	exp2	2016-01-13	53.88999	-122.82098
06200003C3	2016-01-13 11:16:40	exp2-GR11	exp2	2016-01-13	53.88999	-122.82098
06200003C3	2016-01-13 11:16:42	exp2-GR11	exp2	2016-01-13	53.88999	-122.82098
06200003C3	2016-01-13 11:16:43	exp2-GR11	exp2	2016-01-13	53.88999	-122.82098
062000038D	2016-01-13 11:16:47	exp2-GR11	exp2	2016-01-13	53.88999	-122.82098
062000038D	2016-01-13 11:16:48	exp2-GR11	exp2	2016-01-13	53.88999	-122.82098
062000038D	2016-01-13 11:16:50	exp2-GR11	exp2	2016-01-13	53.88999	-122.82098
062000014F	2016-01-13 11:16:53	exp2-GR11	exp2	2016-01-13	53.88999	-122.82098
06200004E4	2016-01-13 11:17:08	exp2-GR11	exp2	2016-01-13	53.88999	-122.82098
06200003C3	2016-01-13 11:17:13	exp2-GR11	exp2	2016-01-13	53.88999	-122.82098
06200003C3	2016-01-13 11:17:15	exp2-GR11	exp2	2016-01-13	53.88999	-122.82098
06200003C3	2016-01-13 11:17:16	exp2-GR11	exp2	2016-01-13	53.88999	-122.82098
062000038D	2016-01-13 11:17:36	exp2-GR11	exp2	2016-01-13	53.88999	-122.82098
062000038D	2016-01-13 11:17:37	exp2-GR11	exp2	2016-01-13	53.88999	-122.82098
062000038D	2016-01-13 11:17:39	exp2-GR11	exp2	2016-01-13	53.88999	-122.82098
06200004BF	2016-01-13 11:17:45	exp2-GR11	exp2	2016-01-13	53.88999	-122.82098
06200004BF	2016-01-13 11:17:47	exp2-GR11	exp2	2016-01-13	53.88999	-122.82098
06200004BF	2016-01-13 11:17:48	exp2-GR11	exp2	2016-01-13	53.88999	-122.82098
062000038D	2016-01-13 11:18:11	exp2-GR11	exp2	2016-01-13	53.88999	-122.82098
062000038D	2016-01-13 11:18:13	exp2-GR11	exp2	2016-01-13	53.88999	-122.82098
062000014F	2016-01-13 11:18:14	exp2-GR11	exp2	2016-01-13	53.88999	-122.82098
062000014F	2016-01-13 11:18:16	exp2-GR11	exp2	2016-01-13	53.88999	-122.82098
062000014F	2016-01-13 11:18:17	exp2-GR11	exp2	2016-01-13	53.88999	-122.82098
06200003C3	2016-01-13 11:18:20	exp2-GR11	exp2	2016-01-13	53.88999	-122.82098
06200003F3	2016-01-13 11:18:29	exp2-GR11	exp2	2016-01-13	53.88999	-122.82098
062000038D	2016-01-13 11:18:31	exp2-GR11	exp2	2016-01-13	53.88999	-122.82098
062000038D	2016-01-13 11:18:32	exp2-GR11	exp2	2016-01-13	53.88999	-122.82098
062000038D	2016-01-13 11:18:34	exp2-GR11	exp2	2016-01-13	53.88999	-122.82098
062000038D	2016-01-13 11:18:35	exp2-GR11	exp2	2016-01-13	53.88999	-122.82098
062000014F	2016-01-13 11:18:51	exp2-GR11	exp2	2016-01-13	53.88999	-122.82098
062000014F	2016-01-13 11:18:58	exp2-GR11	exp2	2016-01-13	53.88999	-122.82098
062000014F	2016-01-13 11:19:00	exp2-GR11	exp2	2016-01-13	53.88999	-122.82098
062000038D	2016-01-13 11:19:11	exp2-GR11	exp2	2016-01-13	53.88999	-122.82098
062000038D	2016-01-13 11:19:13	exp2-GR11	exp2	2016-01-13	53.88999	-122.82098
06200003B4	2016-01-13 11:19:38	exp2-GR11	exp2	2016-01-13	53.88999	-122.82098
06200003B4	2016-01-13 11:19:40	exp2-GR11	exp2	2016-01-13	53.88999	-122.82098
06200003C3	2016-01-13 11:19:42	exp2-GR11	exp2	2016-01-13	53.88999	-122.82098
06200003C3	2016-01-13 11:19:43	exp2-GR11	exp2	2016-01-13	53.88999	-122.82098
06200003C3	2016-01-13 11:19:45	exp2-GR11	exp2	2016-01-13	53.88999	-122.82098
06200001F0	2016-01-13 11:19:55	exp2-GR11	exp2	2016-01-13	53.88999	-122.82098
062000038D	2016-01-13 11:20:06	exp2-GR11	exp2	2016-01-13	53.88999	-122.82098
062000038D	2016-01-13 11:20:07	exp2-GR11	exp2	2016-01-13	53.88999	-122.82098
062000038D	2016-01-13 11:20:09	exp2-GR11	exp2	2016-01-13	53.88999	-122.82098
06200003C3	2016-01-13 11:20:13	exp2-GR11	exp2	2016-01-13	53.88999	-122.82098
06200003C3	2016-01-13 11:20:15	exp2-GR11	exp2	2016-01-13	53.88999	-122.82098
06200003C3	2016-01-13 11:20:16	exp2-GR11	exp2	2016-01-13	53.88999	-122.82098
06200003C3	2016-01-13 11:20:18	exp2-GR11	exp2	2016-01-13	53.88999	-122.82098
06200003C3	2016-01-13 11:20:19	exp2-GR11	exp2	2016-01-13	53.88999	-122.82098
062000038F	2016-01-13 11:20:47	exp2-GR11	exp2	2016-01-13	53.88999	-122.82098
062000038F	2016-01-13 11:20:48	exp2-GR11	exp2	2016-01-13	53.88999	-122.82098
062000038F	2016-01-13 11:20:50	exp2-GR11	exp2	2016-01-13	53.88999	-122.82098
062000038F	2016-01-13 11:20:51	exp2-GR11	exp2	2016-01-13	53.88999	-122.82098
062000038D	2016-01-13 11:21:03	exp2-GR11	exp2	2016-01-13	53.88999	-122.82098
062000038D	2016-01-13 11:21:04	exp2-GR11	exp2	2016-01-13	53.88999	-122.82098
06200001F0	2016-01-13 11:21:09	exp2-GR11	exp2	2016-01-13	53.88999	-122.82098
06200001F0	2016-01-13 11:21:10	exp2-GR11	exp2	2016-01-13	53.88999	-122.82098
062000014F	2016-01-13 11:21:25	exp2-GR11	exp2	2016-01-13	53.88999	-122.82098
062000014F	2016-01-13 11:21:27	exp2-GR11	exp2	2016-01-13	53.88999	-122.82098
06200003F3	2016-01-13 11:21:32	exp2-GR11	exp2	2016-01-13	53.88999	-122.82098
06200003F3	2016-01-13 11:21:34	exp2-GR11	exp2	2016-01-13	53.88999	-122.82098
062000014F	2016-01-13 11:21:43	exp2-GR11	exp2	2016-01-13	53.88999	-122.82098
062000014F	2016-01-13 11:22:17	exp2-GR11	exp2	2016-01-13	53.88999	-122.82098
062000038D	2016-01-13 11:22:22	exp2-GR11	exp2	2016-01-13	53.88999	-122.82098
062000038D	2016-01-13 11:22:24	exp2-GR11	exp2	2016-01-13	53.88999	-122.82098
062000014F	2016-01-13 11:22:26	exp2-GR11	exp2	2016-01-13	53.88999	-122.82098
062000014F	2016-01-13 11:22:28	exp2-GR11	exp2	2016-01-13	53.88999	-122.82098
062000038F	2016-01-13 11:22:35	exp2-GR11	exp2	2016-01-13	53.88999	-122.82098
062000038F	2016-01-13 11:22:37	exp2-GR11	exp2	2016-01-13	53.88999	-122.82098
062000038F	2016-01-13 11:22:38	exp2-GR11	exp2	2016-01-13	53.88999	-122.82098
062000038F	2016-01-13 11:22:40	exp2-GR11	exp2	2016-01-13	53.88999	-122.82098
062000038D	2016-01-13 11:22:56	exp2-GR11	exp2	2016-01-13	53.88999	-122.82098
062000038D	2016-01-13 11:22:58	exp2-GR11	exp2	2016-01-13	53.88999	-122.82098
06200003B4	2016-01-13 11:23:07	exp2-GR11	exp2	2016-01-13	53.88999	-122.82098
062000014F	2016-01-13 11:23:12	exp2-GR11	exp2	2016-01-13	53.88999	-122.82098
062000014F	2016-01-13 11:23:13	exp2-GR11	exp2	2016-01-13	53.88999	-122.82098
062000014F	2016-01-13 11:23:15	exp2-GR11	exp2	2016-01-13	53.88999	-122.82098
062000014F	2016-01-13 11:23:16	exp2-GR11	exp2	2016-01-13	53.88999	-122.82098
062000014F	2016-01-13 11:23:18	exp2-GR11	exp2	2016-01-13	53.88999	-122.82098
062000014F	2016-01-13 11:23:20	exp2-GR11	exp2	2016-01-13	53.88999	-122.82098
062000014F	2016-01-13 11:23:21	exp2-GR11	exp2	2016-01-13	53.88999	-122.82098
062000038D	2016-01-13 11:23:23	exp2-GR11	exp2	2016-01-13	53.88999	-122.82098
062000038D	2016-01-13 11:23:24	exp2-GR11	exp2	2016-01-13	53.88999	-122.82098
062000038F	2016-01-13 11:23:33	exp2-GR11	exp2	2016-01-13	53.88999	-122.82098
062000038F	2016-01-13 11:23:34	exp2-GR11	exp2	2016-01-13	53.88999	-122.82098
062000038D	2016-01-13 11:23:36	exp2-GR11	exp2	2016-01-13	53.88999	-122.82098
062000038D	2016-01-13 11:23:37	exp2-GR11	exp2	2016-01-13	53.88999	-122.82098
062000038D	2016-01-13 11:23:39	exp2-GR11	exp2	2016-01-13	53.88999	-122.82098
062000038D	2016-01-13 11:23:40	exp2-GR11	exp2	2016-01-13	53.88999	-122.82098
062000038D	2016-01-13 11:23:42	exp2-GR11	exp2	2016-01-13	53.88999	-122.82098
06200003C3	2016-01-13 11:23:45	exp2-GR11	exp2	2016-01-13	53.88999	-122.82098
06200003C3	2016-01-13 11:23:48	exp2-GR11	exp2	2016-01-13	53.88999	-122.82098
062000038D	2016-01-13 11:23:54	exp2-GR11	exp2	2016-01-13	53.88999	-122.82098
062000038D	2016-01-13 11:23:56	exp2-GR11	exp2	2016-01-13	53.88999	-122.82098
062000038D	2016-01-13 11:23:57	exp2-GR11	exp2	2016-01-13	53.88999	-122.82098
062000014F	2016-01-13 11:24:01	exp2-GR11	exp2	2016-01-13	53.88999	-122.82098
062000038D	2016-01-13 11:24:02	exp2-GR11	exp2	2016-01-13	53.88999	-122.82098
062000038D	2016-01-13 11:24:04	exp2-GR11	exp2	2016-01-13	53.88999	-122.82098
062000014F	2016-01-13 11:24:14	exp2-GR11	exp2	2016-01-13	53.88999	-122.82098
062000038D	2016-01-13 11:24:27	exp2-GR11	exp2	2016-01-13	53.88999	-122.82098
06200003C3	2016-01-13 11:24:29	exp2-GR11	exp2	2016-01-13	53.88999	-122.82098
06200003C3	2016-01-13 11:24:30	exp2-GR11	exp2	2016-01-13	53.88999	-122.82098
062000038D	2016-01-13 11:24:34	exp2-GR11	exp2	2016-01-13	53.88999	-122.82098
062000038D	2016-01-13 11:24:35	exp2-GR11	exp2	2016-01-13	53.88999	-122.82098
062000038D	2016-01-13 11:24:37	exp2-GR11	exp2	2016-01-13	53.88999	-122.82098
062000038F	2016-01-13 11:24:45	exp2-GR11	exp2	2016-01-13	53.88999	-122.82098
062000038F	2016-01-13 11:24:46	exp2-GR11	exp2	2016-01-13	53.88999	-122.82098
062000014F	2016-01-13 11:24:56	exp2-GR11	exp2	2016-01-13	53.88999	-122.82098
062000014F	2016-01-13 11:25:05	exp2-GR11	exp2	2016-01-13	53.88999	-122.82098
06200003B4	2016-01-13 11:25:10	exp2-GR11	exp2	2016-01-13	53.88999	-122.82098
062000038D	2016-01-13 11:25:18	exp2-GR11	exp2	2016-01-13	53.88999	-122.82098
062000038D	2016-01-13 11:25:20	exp2-GR11	exp2	2016-01-13	53.88999	-122.82098
062000038D	2016-01-13 11:25:21	exp2-GR11	exp2	2016-01-13	53.88999	-122.82098
06200003C3	2016-01-13 11:25:23	exp2-GR11	exp2	2016-01-13	53.88999	-122.82098
06200003C3	2016-01-13 11:25:24	exp2-GR11	exp2	2016-01-13	53.88999	-122.82098
06200001F0	2016-01-13 11:25:36	exp2-GR11	exp2	2016-01-13	53.88999	-122.82098
062000038D	2016-01-13 11:25:38	exp2-GR11	exp2	2016-01-13	53.88999	-122.82098
062000038D	2016-01-13 11:25:40	exp2-GR11	exp2	2016-01-13	53.88999	-122.82098
062000038D	2016-01-13 11:25:41	exp2-GR11	exp2	2016-01-13	53.88999	-122.82098
06200003F3	2016-01-13 11:25:51	exp2-GR11	exp2	2016-01-13	53.88999	-122.82098
06200003F3	2016-01-13 11:25:52	exp2-GR11	exp2	2016-01-13	53.88999	-122.82098
06200003F3	2016-01-13 11:25:54	exp2-GR11	exp2	2016-01-13	53.88999	-122.82098
06200003C3	2016-01-13 11:25:56	exp2-GR11	exp2	2016-01-13	53.88999	-122.82098
06200003C3	2016-01-13 11:25:58	exp2-GR11	exp2	2016-01-13	53.88999	-122.82098
06200003B4	2016-01-13 11:26:01	exp2-GR11	exp2	2016-01-13	53.88999	-122.82098
06200001F0	2016-01-13 11:26:18	exp2-GR11	exp2	2016-01-13	53.88999	-122.82098
06200001F0	2016-01-13 11:26:19	exp2-GR11	exp2	2016-01-13	53.88999	-122.82098
06200001F0	2016-01-13 11:26:31	exp2-GR11	exp2	2016-01-13	53.88999	-122.82098
062000038D	2016-01-13 11:26:35	exp2-GR11	exp2	2016-01-13	53.88999	-122.82098
062000038D	2016-01-13 11:26:36	exp2-GR11	exp2	2016-01-13	53.88999	-122.82098
062000038D	2016-01-13 11:26:38	exp2-GR11	exp2	2016-01-13	53.88999	-122.82098
062000038D	2016-01-13 11:26:39	exp2-GR11	exp2	2016-01-13	53.88999	-122.82098
062000038D	2016-01-13 11:26:41	exp2-GR11	exp2	2016-01-13	53.88999	-122.82098
06200003A7	2016-01-13 11:26:49	exp2-GR11	exp2	2016-01-13	53.88999	-122.82098
06200003A7	2016-01-13 11:26:51	exp2-GR11	exp2	2016-01-13	53.88999	-122.82098
06200004BE	2016-01-13 11:26:54	exp2-GR11	exp2	2016-01-13	53.88999	-122.82098
06200003C3	2016-01-13 11:27:01	exp2-GR11	exp2	2016-01-13	53.88999	-122.82098
06200003C3	2016-01-13 11:27:02	exp2-GR11	exp2	2016-01-13	53.88999	-122.82098
06200003C3	2016-01-13 11:27:04	exp2-GR11	exp2	2016-01-13	53.88999	-122.82098
06200003C3	2016-01-13 11:27:05	exp2-GR11	exp2	2016-01-13	53.88999	-122.82098
062000014F	2016-01-13 11:27:12	exp2-GR11	exp2	2016-01-13	53.88999	-122.82098
062000038D	2016-01-13 11:27:13	exp2-GR11	exp2	2016-01-13	53.88999	-122.82098
062000014F	2016-01-13 11:27:18	exp2-GR11	exp2	2016-01-13	53.88999	-122.82098
062000014F	2016-01-13 11:27:19	exp2-GR11	exp2	2016-01-13	53.88999	-122.82098
062000014F	2016-01-13 11:27:21	exp2-GR11	exp2	2016-01-13	53.88999	-122.82098
062000014F	2016-01-13 11:27:22	exp2-GR11	exp2	2016-01-13	53.88999	-122.82098
06200003C3	2016-01-13 11:27:33	exp2-GR11	exp2	2016-01-13	53.88999	-122.82098
062000038D	2016-01-13 11:27:45	exp2-GR11	exp2	2016-01-13	53.88999	-122.82098
062000038D	2016-01-13 11:27:47	exp2-GR11	exp2	2016-01-13	53.88999	-122.82098
062000014F	2016-01-13 11:27:54	exp2-GR11	exp2	2016-01-13	53.88999	-122.82098
062000014F	2016-01-13 11:27:55	exp2-GR11	exp2	2016-01-13	53.88999	-122.82098
062000038D	2016-01-13 11:28:04	exp2-GR11	exp2	2016-01-13	53.88999	-122.82098
06200003C3	2016-01-13 11:28:21	exp2-GR11	exp2	2016-01-13	53.88999	-122.82098
062000014F	2016-01-13 11:28:24	exp2-GR11	exp2	2016-01-13	53.88999	-122.82098
062000014F	2016-01-13 11:28:25	exp2-GR11	exp2	2016-01-13	53.88999	-122.82098
062000014F	2016-01-13 11:28:27	exp2-GR11	exp2	2016-01-13	53.88999	-122.82098
062000038D	2016-01-13 11:28:40	exp2-GR11	exp2	2016-01-13	53.88999	-122.82098
062000038D	2016-01-13 11:28:42	exp2-GR11	exp2	2016-01-13	53.88999	-122.82098
062000038F	2016-01-13 11:28:48	exp2-GR11	exp2	2016-01-13	53.88999	-122.82098
06200001F0	2016-01-13 11:29:00	exp2-GR11	exp2	2016-01-13	53.88999	-122.82098
06200001F0	2016-01-13 11:29:01	exp2-GR11	exp2	2016-01-13	53.88999	-122.82098
06200004BE	2016-01-13 11:29:05	exp2-GR11	exp2	2016-01-13	53.88999	-122.82098
06200004BE	2016-01-13 11:29:06	exp2-GR11	exp2	2016-01-13	53.88999	-122.82098
06200001F0	2016-01-13 11:29:11	exp2-GR11	exp2	2016-01-13	53.88999	-122.82098
06200001F0	2016-01-13 11:29:13	exp2-GR11	exp2	2016-01-13	53.88999	-122.82098
06200003B4	2016-01-13 11:29:17	exp2-GR11	exp2	2016-01-13	53.88999	-122.82098
06200003B4	2016-01-13 11:29:19	exp2-GR11	exp2	2016-01-13	53.88999	-122.82098
06200003B4	2016-01-13 11:29:20	exp2-GR11	exp2	2016-01-13	53.88999	-122.82098
062000038D	2016-01-13 11:30:02	exp2-GR11	exp2	2016-01-13	53.88999	-122.82098
06200003B4	2016-01-13 11:30:06	exp2-GR11	exp2	2016-01-13	53.88999	-122.82098
06200003C3	2016-01-13 11:30:09	exp2-GR11	exp2	2016-01-13	53.88999	-122.82098
06200003C3	2016-01-13 11:30:12	exp2-GR11	exp2	2016-01-13	53.88999	-122.82098
062000038D	2016-01-13 11:30:15	exp2-GR11	exp2	2016-01-13	53.88999	-122.82098
062000038D	2016-01-13 11:30:32	exp2-GR11	exp2	2016-01-13	53.88999	-122.82098
062000038D	2016-01-13 11:30:34	exp2-GR11	exp2	2016-01-13	53.88999	-122.82098
062000038D	2016-01-13 11:30:35	exp2-GR11	exp2	2016-01-13	53.88999	-122.82098
06200001F0	2016-01-13 11:30:51	exp2-GR11	exp2	2016-01-13	53.88999	-122.82098
[truncated: 24,754 more rows]
