# Supplementary material for: feedr and animalnexus.ca: A paired R package and user‐friendly Web application for transforming and visualizing animal movement data from static stations
Source: Ecol Evol. 2017 Aug 30;7(19):7884–96. doi: 10.1002/ece3.3240 (PMC5632613; doi:10.1002/ece3.3240)
Supplement: Supplementary file 3 [file ECE3-7-7884-s003.csv]

animal_id	time	logger_id	species	sex	lon	lat
041868E9A8	2015-10-01 17:38:52	2100	House Finch	F	-120.3624278	50.66895556
041868E9A8	2015-10-01 17:38:54	2100	House Finch	F	-120.3624278	50.66895556
041868E9A8	2015-10-01 17:38:56	2100	House Finch	F	-120.3624278	50.66895556
041868E9A8	2015-10-01 17:38:58	2100	House Finch	F	-120.3624278	50.66895556
041868E9A8	2015-10-01 17:39:00	2100	House Finch	F	-120.3624278	50.66895556
041868E9A8	2015-10-01 17:39:12	2100	House Finch	F	-120.3624278	50.66895556
041868E9A8	2015-10-01 17:40:53	2100	House Finch	F	-120.3624278	50.66895556
041868E9A8	2015-10-01 17:45:00	2700	House Finch	F	-120.3631833	50.66909444
041868E9A8	2015-10-01 17:45:02	2700	House Finch	F	-120.3631833	50.66909444
041868E9A8	2015-10-01 17:45:04	2700	House Finch	F	-120.3631833	50.66909444
041868E9A8	2015-10-01 17:45:06	2700	House Finch	F	-120.3631833	50.66909444
041868E9A8	2015-10-01 17:45:09	2700	House Finch	F	-120.3631833	50.66909444
041868E9A8	2015-10-01 17:45:11	2700	House Finch	F	-120.3631833	50.66909444
041868E9A8	2015-10-01 17:45:13	2700	House Finch	F	-120.3631833	50.66909444
041868E9A8	2015-10-01 17:45:15	2700	House Finch	F	-120.3631833	50.66909444
041868E9A8	2015-10-01 17:45:18	2700	House Finch	F	-120.3631833	50.66909444
041868E9A8	2015-10-01 17:45:20	2700	House Finch	F	-120.3631833	50.66909444
041868E9A8	2015-10-01 17:45:22	2700	House Finch	F	-120.3631833	50.66909444
041868E9A8	2015-10-01 17:45:24	2700	House Finch	F	-120.3631833	50.66909444
041868E9A8	2015-10-01 17:45:27	2700	House Finch	F	-120.3631833	50.66909444
041868E9A8	2015-10-01 17:45:29	2700	House Finch	F	-120.3631833	50.66909444
041868E9A8	2015-10-01 17:45:31	2700	House Finch	F	-120.3631833	50.66909444
041868E9A8	2015-10-01 17:45:33	2700	House Finch	F	-120.3631833	50.66909444
041868E9A8	2015-10-01 17:45:36	2700	House Finch	F	-120.3631833	50.66909444
041868E9A8	2015-10-01 17:45:38	2700	House Finch	F	-120.3631833	50.66909444
041868E9A8	2015-10-01 17:45:40	2700	House Finch	F	-120.3631833	50.66909444
041868E9A8	2015-10-01 17:45:42	2700	House Finch	F	-120.3631833	50.66909444
041868E9A8	2015-10-01 17:45:45	2700	House Finch	F	-120.3631833	50.66909444
041868E9A8	2015-10-01 17:45:47	2700	House Finch	F	-120.3631833	50.66909444
041868E9A8	2015-10-01 17:45:49	2700	House Finch	F	-120.3631833	50.66909444
041868E9A8	2015-10-01 17:45:51	2700	House Finch	F	-120.3631833	50.66909444
041868E9A8	2015-10-01 17:45:54	2700	House Finch	F	-120.3631833	50.66909444
041868E9A8	2015-10-01 17:45:56	2700	House Finch	F	-120.3631833	50.66909444
041868E9A8	2015-10-01 17:46:31	2700	House Finch	F	-120.3631833	50.66909444
041868E9A8	2015-10-01 17:51:03	2700	House Finch	F	-120.3631833	50.66909444
041868E9A8	2015-10-01 17:51:05	2700	House Finch	F	-120.3631833	50.66909444
041868E9A8	2015-10-01 17:51:07	2700	House Finch	F	-120.3631833	50.66909444
041868E9A8	2015-10-01 17:51:09	2700	House Finch	F	-120.3631833	50.66909444
041868E9A8	2015-10-01 17:51:12	2700	House Finch	F	-120.3631833	50.66909444
041868E9A8	2015-10-01 17:51:14	2700	House Finch	F	-120.3631833	50.66909444
041868E9A8	2015-10-01 17:51:16	2700	House Finch	F	-120.3631833	50.66909444
041868E9A8	2015-10-01 17:51:42	2700	House Finch	F	-120.3631833	50.66909444
041868E9A8	2015-10-01 17:51:44	2700	House Finch	F	-120.3631833	50.66909444
041868E9A8	2015-10-01 17:51:46	2700	House Finch	F	-120.3631833	50.66909444
041868E9A8	2015-10-01 17:51:49	2700	House Finch	F	-120.3631833	50.66909444
041868E9A8	2015-10-01 17:51:51	2700	House Finch	F	-120.3631833	50.66909444
041868E9A8	2015-10-01 17:51:53	2700	House Finch	F	-120.3631833	50.66909444
041868E9A8	2015-10-01 17:51:55	2700	House Finch	F	-120.3631833	50.66909444
041868E9A8	2015-10-01 17:51:58	2700	House Finch	F	-120.3631833	50.66909444
041868E9A8	2015-10-01 17:52:51	2700	House Finch	F	-120.3631833	50.66909444
041868E9A8	2015-10-01 17:52:53	2700	House Finch	F	-120.3631833	50.66909444
041868E9A8	2015-10-01 17:52:55	2700	House Finch	F	-120.3631833	50.66909444
041868E9A8	2015-10-01 17:52:58	2700	House Finch	F	-120.3631833	50.66909444
041868E9A8	2015-10-01 17:53:00	2700	House Finch	F	-120.3631833	50.66909444
041868E9A8	2015-10-01 17:53:02	2700	House Finch	F	-120.3631833	50.66909444
041868E9A8	2015-10-01 17:53:05	2700	House Finch	F	-120.3631833	50.66909444
041868E9A8	2015-10-01 17:53:07	2700	House Finch	F	-120.3631833	50.66909444
041868E9A8	2015-10-01 17:53:41	2700	House Finch	F	-120.3631833	50.66909444
041868E9A8	2015-10-01 17:53:43	2700	House Finch	F	-120.3631833	50.66909444
041868E9A8	2015-10-01 17:53:45	2700	House Finch	F	-120.3631833	50.66909444
041868E9A8	2015-10-01 17:53:48	2700	House Finch	F	-120.3631833	50.66909444
041868E9A8	2015-10-01 17:53:50	2700	House Finch	F	-120.3631833	50.66909444
041868E9A8	2015-10-01 17:53:52	2700	House Finch	F	-120.3631833	50.66909444
041868E9A8	2015-10-01 17:53:54	2700	House Finch	F	-120.3631833	50.66909444
041868E9A8	2015-10-01 17:53:57	2700	House Finch	F	-120.3631833	50.66909444
041868E9A8	2015-10-01 17:53:59	2700	House Finch	F	-120.3631833	50.66909444
041868E9A8	2015-10-01 17:54:01	2700	House Finch	F	-120.3631833	50.66909444
041868E9A8	2015-10-01 17:54:03	2700	House Finch	F	-120.3631833	50.66909444
041868E9A8	2015-10-01 17:54:06	2700	House Finch	F	-120.3631833	50.66909444
041868E9A8	2015-10-01 17:54:08	2700	House Finch	F	-120.3631833	50.66909444
041868E9A8	2015-10-01 17:54:10	2700	House Finch	F	-120.3631833	50.66909444
041868E9A8	2015-10-01 17:54:12	2700	House Finch	F	-120.3631833	50.66909444
041868E9A8	2015-10-01 17:54:15	2700	House Finch	F	-120.3631833	50.66909444
041868E9A8	2015-10-01 17:54:17	2700	House Finch	F	-120.3631833	50.66909444
041868E9A8	2015-10-01 17:54:19	2700	House Finch	F	-120.3631833	50.66909444
041868E9A8	2015-10-01 17:54:21	2700	House Finch	F	-120.3631833	50.66909444
041868E9A8	2015-10-01 17:54:24	2700	House Finch	F	-120.3631833	50.66909444
041868E9A8	2015-10-01 17:54:26	2700	House Finch	F	-120.3631833	50.66909444
041868E9A8	2015-10-01 17:54:28	2700	House Finch	F	-120.3631833	50.66909444
041868E9A8	2015-10-01 17:54:30	2700	House Finch	F	-120.3631833	50.66909444
041868E9A8	2015-10-01 17:54:33	2700	House Finch	F	-120.3631833	50.66909444
041868E9A8	2015-10-01 17:54:35	2700	House Finch	F	-120.3631833	50.66909444
041868E9A8	2015-10-01 17:54:37	2700	House Finch	F	-120.3631833	50.66909444
041868E9A8	2015-10-01 17:54:39	2700	House Finch	F	-120.3631833	50.66909444
041868E9A8	2015-10-01 17:54:42	2700	House Finch	F	-120.3631833	50.66909444
041868E9A8	2015-10-01 17:54:44	2700	House Finch	F	-120.3631833	50.66909444
041868E9A8	2015-10-01 17:54:46	2700	House Finch	F	-120.3631833	50.66909444
041868E9A8	2015-10-01 17:54:48	2700	House Finch	F	-120.3631833	50.66909444
041868E9A8	2015-10-01 17:54:51	2700	House Finch	F	-120.3631833	50.66909444
041868E9A8	2015-10-01 17:54:53	2700	House Finch	F	-120.3631833	50.66909444
041868E9A8	2015-10-01 17:54:55	2700	House Finch	F	-120.3631833	50.66909444
041868E9A8	2015-10-01 17:54:57	2700	House Finch	F	-120.3631833	50.66909444
041868E9A8	2015-10-01 17:56:42	2700	House Finch	F	-120.3631833	50.66909444
041868E9A8	2015-10-02 10:57:00	2200	House Finch	F	-120.3612389	50.66778333
041868E9A8	2015-10-02 10:57:02	2200	House Finch	F	-120.3612389	50.66778333
041868E9A8	2015-10-02 10:57:05	2200	House Finch	F	-120.3612389	50.66778333
041868E9A8	2015-10-02 10:57:08	2200	House Finch	F	-120.3612389	50.66778333
041868E9A8	2015-10-02 10:57:11	2200	House Finch	F	-120.3612389	50.66778333
041868E9A8	2015-10-02 10:57:14	2200	House Finch	F	-120.3612389	50.66778333
041868E9A8	2015-10-02 11:00:27	2200	House Finch	F	-120.3612389	50.66778333
041868E9A8	2015-10-02 11:05:48	2200	House Finch	F	-120.3612389	50.66778333
041868E9A8	2015-10-02 11:05:51	2200	House Finch	F	-120.3612389	50.66778333
041868E9A8	2015-10-02 11:05:54	2200	House Finch	F	-120.3612389	50.66778333
041868E9A8	2015-10-02 11:10:25	2200	House Finch	F	-120.3612389	50.66778333
041868E9A8	2015-10-02 11:10:27	2200	House Finch	F	-120.3612389	50.66778333
041868E9A8	2015-10-02 11:10:30	2200	House Finch	F	-120.3612389	50.66778333
041868E9A8	2015-10-02 11:10:33	2200	House Finch	F	-120.3612389	50.66778333
041868E9A8	2015-10-02 11:10:36	2200	House Finch	F	-120.3612389	50.66778333
041868E9A8	2015-10-02 11:11:43	2200	House Finch	F	-120.3612389	50.66778333
041868E9A8	2015-10-02 12:45:37	2200	House Finch	F	-120.3612389	50.66778333
041868E9A8	2015-10-02 12:45:40	2200	House Finch	F	-120.3612389	50.66778333
041868E9A8	2015-10-02 12:45:43	2200	House Finch	F	-120.3612389	50.66778333
041868E9A8	2015-10-02 12:45:46	2200	House Finch	F	-120.3612389	50.66778333
041868E9A8	2015-10-02 12:45:49	2200	House Finch	F	-120.3612389	50.66778333
041868E9A8	2015-10-02 12:45:52	2200	House Finch	F	-120.3612389	50.66778333
041868E9A8	2015-10-02 12:45:55	2200	House Finch	F	-120.3612389	50.66778333
041868E9A8	2015-10-02 12:50:28	2200	House Finch	F	-120.3612389	50.66778333
041868E9A8	2015-10-02 12:50:30	2200	House Finch	F	-120.3612389	50.66778333
041868E9A8	2015-10-02 12:50:33	2200	House Finch	F	-120.3612389	50.66778333
041868E9A8	2015-10-02 12:50:36	2200	House Finch	F	-120.3612389	50.66778333
041868E9A8	2015-10-02 12:51:39	2200	House Finch	F	-120.3612389	50.66778333
041868E9A8	2015-10-02 13:02:02	2200	House Finch	F	-120.3612389	50.66778333
041868E9A8	2015-10-02 13:02:05	2200	House Finch	F	-120.3612389	50.66778333
041868E9A8	2015-10-02 13:02:08	2200	House Finch	F	-120.3612389	50.66778333
041868E9A8	2015-10-02 13:02:11	2200	House Finch	F	-120.3612389	50.66778333
041868E9A8	2015-10-02 13:02:14	2200	House Finch	F	-120.3612389	50.66778333
041868E9A8	2015-10-02 13:02:17	2200	House Finch	F	-120.3612389	50.66778333
041868E9A8	2015-10-02 13:02:20	2200	House Finch	F	-120.3612389	50.66778333
041868E9A8	2015-10-02 13:02:23	2200	House Finch	F	-120.3612389	50.66778333
041868E9A8	2015-10-02 13:02:26	2200	House Finch	F	-120.3612389	50.66778333
041868E9A8	2015-10-02 13:02:28	2200	House Finch	F	-120.3612389	50.66778333
041868E9A8	2015-10-02 13:02:31	2200	House Finch	F	-120.3612389	50.66778333
041868E9A8	2015-10-02 13:02:34	2200	House Finch	F	-120.3612389	50.66778333
041868E9A8	2015-10-02 13:02:37	2200	House Finch	F	-120.3612389	50.66778333
041868E9A8	2015-10-02 13:02:40	2200	House Finch	F	-120.3612389	50.66778333
041868E9A8	2015-10-02 13:02:43	2200	House Finch	F	-120.3612389	50.66778333
041868E9A8	2015-10-02 13:04:26	2200	House Finch	F	-120.3612389	50.66778333
041868E9A8	2015-10-02 13:05:03	2200	House Finch	F	-120.3612389	50.66778333
041868E9A8	2015-10-02 13:05:06	2200	House Finch	F	-120.3612389	50.66778333
041868E9A8	2015-10-02 13:05:13	2200	House Finch	F	-120.3612389	50.66778333
041868E9A8	2015-10-02 13:05:28	2200	House Finch	F	-120.3612389	50.66778333
041868E9A8	2015-10-02 13:05:31	2200	House Finch	F	-120.3612389	50.66778333
041868E9A8	2015-10-02 13:05:34	2200	House Finch	F	-120.3612389	50.66778333
041868E9A8	2015-10-02 13:05:39	2200	House Finch	F	-120.3612389	50.66778333
041868E9A8	2015-10-02 13:05:43	2200	House Finch	F	-120.3612389	50.66778333
041868E9A8	2015-10-02 13:05:46	2200	House Finch	F	-120.3612389	50.66778333
041868E9A8	2015-10-02 13:05:49	2200	House Finch	F	-120.3612389	50.66778333
041868E9A8	2015-10-02 13:06:00	2200	House Finch	F	-120.3612389	50.66778333
041868E9A8	2015-10-02 13:06:03	2200	House Finch	F	-120.3612389	50.66778333
041868E9A8	2015-10-02 13:06:10	2200	House Finch	F	-120.3612389	50.66778333
041868E9A8	2015-10-02 13:06:13	2200	House Finch	F	-120.3612389	50.66778333
041868E9A8	2015-10-02 13:06:16	2200	House Finch	F	-120.3612389	50.66778333
041868E9A8	2015-10-02 13:06:19	2200	House Finch	F	-120.3612389	50.66778333
041868E9A8	2015-10-02 13:06:21	2200	House Finch	F	-120.3612389	50.66778333
041868E9A8	2015-10-02 13:06:24	2200	House Finch	F	-120.3612389	50.66778333
041868E9A8	2015-10-02 13:06:27	2200	House Finch	F	-120.3612389	50.66778333
041868E9A8	2015-10-02 14:22:58	2200	House Finch	F	-120.3612389	50.66778333
041868E9A8	2015-10-02 14:23:01	2200	House Finch	F	-120.3612389	50.66778333
041868E9A8	2015-10-02 14:23:04	2200	House Finch	F	-120.3612389	50.66778333
041868E9A8	2015-10-02 14:23:07	2200	House Finch	F	-120.3612389	50.66778333
041868E9A8	2015-10-02 14:23:10	2200	House Finch	F	-120.3612389	50.66778333
041868E9A8	2015-10-02 14:23:13	2200	House Finch	F	-120.3612389	50.66778333
041868E9A8	2015-10-02 14:23:15	2200	House Finch	F	-120.3612389	50.66778333
041868E9A8	2015-10-02 14:23:18	2200	House Finch	F	-120.3612389	50.66778333
041868E9A8	2015-10-02 14:23:21	2200	House Finch	F	-120.3612389	50.66778333
041868E9A8	2015-10-02 14:23:24	2200	House Finch	F	-120.3612389	50.66778333
041868E9A8	2015-10-02 14:23:27	2200	House Finch	F	-120.3612389	50.66778333
041868E9A8	2015-10-02 14:23:30	2200	House Finch	F	-120.3612389	50.66778333
041868E9A8	2015-10-02 14:23:33	2200	House Finch	F	-120.3612389	50.66778333
041868E9A8	2015-10-02 14:23:36	2200	House Finch	F	-120.3612389	50.66778333
041868E9A8	2015-10-02 14:23:39	2200	House Finch	F	-120.3612389	50.66778333
041868E9A8	2015-10-02 14:23:42	2200	House Finch	F	-120.3612389	50.66778333
041868E9A8	2015-10-02 14:23:44	2200	House Finch	F	-120.3612389	50.66778333
041868E9A8	2015-10-02 14:23:47	2200	House Finch	F	-120.3612389	50.66778333
041868E9A8	2015-10-02 14:23:50	2200	House Finch	F	-120.3612389	50.66778333
041868E9A8	2015-10-02 14:23:53	2200	House Finch	F	-120.3612389	50.66778333
041868E9A8	2015-10-02 14:23:56	2200	House Finch	F	-120.3612389	50.66778333
041868E9A8	2015-10-02 14:23:59	2200	House Finch	F	-120.3612389	50.66778333
041868E9A8	2015-10-02 14:24:02	2200	House Finch	F	-120.3612389	50.66778333
041868E9A8	2015-10-02 14:24:05	2200	House Finch	F	-120.3612389	50.66778333
041868E9A8	2015-10-02 14:24:08	2200	House Finch	F	-120.3612389	50.66778333
041868E9A8	2015-10-02 14:24:11	2200	House Finch	F	-120.3612389	50.66778333
041868E9A8	2015-10-02 14:24:13	2200	House Finch	F	-120.3612389	50.66778333
041868E9A8	2015-10-02 14:24:16	2200	House Finch	F	-120.3612389	50.66778333
041868E9A8	2015-10-02 14:24:19	2200	House Finch	F	-120.3612389	50.66778333
041868E9A8	2015-10-02 14:24:22	2200	House Finch	F	-120.3612389	50.66778333
041868E9A8	2015-10-02 14:24:25	2200	House Finch	F	-120.3612389	50.66778333
041868E9A8	2015-10-02 14:24:28	2200	House Finch	F	-120.3612389	50.66778333
041868E9A8	2015-10-02 14:24:31	2200	House Finch	F	-120.3612389	50.66778333
041868E9A8	2015-10-02 14:24:34	2200	House Finch	F	-120.3612389	50.66778333
041868E9A8	2015-10-02 14:24:37	2200	House Finch	F	-120.3612389	50.66778333
041868E9A8	2015-10-02 14:24:39	2200	House Finch	F	-120.3612389	50.66778333
041868E9A8	2015-10-02 14:24:42	2200	House Finch	F	-120.3612389	50.66778333
041868E9A8	2015-10-02 14:24:45	2200	House Finch	F	-120.3612389	50.66778333
041868E9A8	2015-10-02 14:24:48	2200	House Finch	F	-120.3612389	50.66778333
041868E9A8	2015-10-02 14:24:51	2200	House Finch	F	-120.3612389	50.66778333
041868E9A8	2015-10-02 14:24:54	2200	House Finch	F	-120.3612389	50.66778333
041868E9A8	2015-10-02 14:24:57	2200	House Finch	F	-120.3612389	50.66778333
041868E9A8	2015-10-02 14:25:00	2200	House Finch	F	-120.3612389	50.66778333
041868E9A8	2015-10-02 14:25:03	2200	House Finch	F	-120.3612389	50.66778333
041868E9A8	2015-10-02 14:25:06	2200	House Finch	F	-120.3612389	50.66778333
041868E9A8	2015-10-02 14:25:08	2200	House Finch	F	-120.3612389	50.66778333
041868E9A8	2015-10-02 14:25:11	2200	House Finch	F	-120.3612389	50.66778333
041868E9A8	2015-10-02 14:25:14	2200	House Finch	F	-120.3612389	50.66778333
041868E9A8	2015-10-02 14:25:17	2200	House Finch	F	-120.3612389	50.66778333
041868E9A8	2015-10-02 14:25:20	2200	House Finch	F	-120.3612389	50.66778333
041868E9A8	2015-10-02 14:25:23	2200	House Finch	F	-120.3612389	50.66778333
041868E9A8	2015-10-02 14:25:26	2200	House Finch	F	-120.3612389	50.66778333
041868E9A8	2015-10-02 14:25:29	2200	House Finch	F	-120.3612389	50.66778333
041868E9A8	2015-10-02 14:25:32	2200	House Finch	F	-120.3612389	50.66778333
041868E9A8	2015-10-02 14:25:34	2200	House Finch	F	-120.3612389	50.66778333
041868E9A8	2015-10-02 14:25:37	2200	House Finch	F	-120.3612389	50.66778333
041868E9A8	2015-10-02 14:25:40	2200	House Finch	F	-120.3612389	50.66778333
041868E9A8	2015-10-02 14:25:43	2200	House Finch	F	-120.3612389	50.66778333
041868E9A8	2015-10-02 14:25:46	2200	House Finch	F	-120.3612389	50.66778333
041868E9A8	2015-10-02 14:25:49	2200	House Finch	F	-120.3612389	50.66778333
041868E9A8	2015-10-02 14:25:52	2200	House Finch	F	-120.3612389	50.66778333
041868E9A8	2015-10-02 14:25:55	2200	House Finch	F	-120.3612389	50.66778333
041868E9A8	2015-10-02 14:25:58	2200	House Finch	F	-120.3612389	50.66778333
041868E9A8	2015-10-02 14:26:01	2200	House Finch	F	-120.3612389	50.66778333
041868E9A8	2015-10-02 14:26:03	2200	House Finch	F	-120.3612389	50.66778333
041868E9A8	2015-10-02 14:26:06	2200	House Finch	F	-120.3612389	50.66778333
041868E9A8	2015-10-02 14:26:09	2200	House Finch	F	-120.3612389	50.66778333
041868E9A8	2015-10-02 14:26:12	2200	House Finch	F	-120.3612389	50.66778333
041868E9A8	2015-10-02 14:26:15	2200	House Finch	F	-120.3612389	50.66778333
041868E9A8	2015-10-02 14:26:18	2200	House Finch	F	-120.3612389	50.66778333
041868E9A8	2015-10-02 14:26:21	2200	House Finch	F	-120.3612389	50.66778333
041868E9A8	2015-10-02 14:26:24	2200	House Finch	F	-120.3612389	50.66778333
041868E9A8	2015-10-02 14:26:27	2200	House Finch	F	-120.3612389	50.66778333
041868E9A8	2015-10-02 14:26:30	2200	House Finch	F	-120.3612389	50.66778333
041868E9A8	2015-10-02 14:26:32	2200	House Finch	F	-120.3612389	50.66778333
041868E9A8	2015-10-02 14:26:35	2200	House Finch	F	-120.3612389	50.66778333
041868E9A8	2015-10-02 14:26:38	2200	House Finch	F	-120.3612389	50.66778333
041868E9A8	2015-10-02 14:26:41	2200	House Finch	F	-120.3612389	50.66778333
041868E9A8	2015-10-02 14:26:44	2200	House Finch	F	-120.3612389	50.66778333
041868E9A8	2015-10-02 14:26:47	2200	House Finch	F	-120.3612389	50.66778333
041868E9A8	2015-10-02 14:26:50	2200	House Finch	F	-120.3612389	50.66778333
041868E9A8	2015-10-02 14:26:53	2200	House Finch	F	-120.3612389	50.66778333
041868E9A8	2015-10-02 14:26:56	2200	House Finch	F	-120.3612389	50.66778333
041868E9A8	2015-10-02 14:26:58	2200	House Finch	F	-120.3612389	50.66778333
041868E9A8	2015-10-02 14:27:01	2200	House Finch	F	-120.3612389	50.66778333
041868E9A8	2015-10-02 14:27:04	2200	House Finch	F	-120.3612389	50.66778333
041868E9A8	2015-10-02 14:27:07	2200	House Finch	F	-120.3612389	50.66778333
041868E9A8	2015-10-02 14:27:10	2200	House Finch	F	-120.3612389	50.66778333
041868E9A8	2015-10-02 14:27:13	2200	House Finch	F	-120.3612389	50.66778333
041868E9A8	2015-10-02 14:27:16	2200	House Finch	F	-120.3612389	50.66778333
041868E9A8	2015-10-02 14:27:19	2200	House Finch	F	-120.3612389	50.66778333
041868E9A8	2015-10-02 14:27:22	2200	House Finch	F	-120.3612389	50.66778333
041868E9A8	2015-10-02 14:27:25	2200	House Finch	F	-120.3612389	50.66778333
041868E9A8	2015-10-02 14:27:27	2200	House Finch	F	-120.3612389	50.66778333
041868E9A8	2015-10-02 14:27:30	2200	House Finch	F	-120.3612389	50.66778333
041868E9A8	2015-10-02 15:33:42	2200	House Finch	F	-120.3612389	50.66778333
041868E9A8	2015-10-02 15:34:16	2200	House Finch	F	-120.3612389	50.66778333
041868E9A8	2015-10-02 15:34:23	2200	House Finch	F	-120.3612389	50.66778333
041868E9A8	2015-10-02 15:37:06	2200	House Finch	F	-120.3612389	50.66778333
041868E9A8	2015-10-02 15:37:11	2200	House Finch	F	-120.3612389	50.66778333
041868E9A8	2015-10-02 15:37:14	2200	House Finch	F	-120.3612389	50.66778333
041868E9A8	2015-10-02 15:37:17	2200	House Finch	F	-120.3612389	50.66778333
041868E9A8	2015-10-02 15:37:20	2200	House Finch	F	-120.3612389	50.66778333
041868E9A8	2015-10-02 15:37:25	2200	House Finch	F	-120.3612389	50.66778333
041868E9A8	2015-10-02 17:44:14	2200	House Finch	F	-120.3612389	50.66778333
041868E9A8	2015-10-02 17:44:21	2200	House Finch	F	-120.3612389	50.66778333
041868E9A8	2015-10-02 17:44:40	2200	House Finch	F	-120.3612389	50.66778333
041868E9A8	2015-10-02 17:45:05	2200	House Finch	F	-120.3612389	50.66778333
041868E9A8	2015-10-02 17:45:08	2200	House Finch	F	-120.3612389	50.66778333
041868E9A8	2015-10-02 17:45:11	2200	House Finch	F	-120.3612389	50.66778333
041868E9A8	2015-10-02 17:45:14	2200	House Finch	F	-120.3612389	50.66778333
041868E9A8	2015-10-02 17:45:17	2200	House Finch	F	-120.3612389	50.66778333
041868E9A8	2015-10-02 17:45:19	2200	House Finch	F	-120.3612389	50.66778333
041868E9A8	2015-10-02 17:45:22	2200	House Finch	F	-120.3612389	50.66778333
041868E9A8	2015-10-02 17:45:25	2200	House Finch	F	-120.3612389	50.66778333
041868E9A8	2015-10-02 17:45:28	2200	House Finch	F	-120.3612389	50.66778333
041868E9A8	2015-10-02 17:45:31	2200	House Finch	F	-120.3612389	50.66778333
041868E9A8	2015-10-02 17:45:34	2200	House Finch	F	-120.3612389	50.66778333
041868E9A8	2015-10-02 17:45:37	2200	House Finch	F	-120.3612389	50.66778333
041868E9A8	2015-10-02 17:45:40	2200	House Finch	F	-120.3612389	50.66778333
041868E9A8	2015-10-02 17:45:43	2200	House Finch	F	-120.3612389	50.66778333
041868E9A8	2015-10-02 17:45:45	2200	House Finch	F	-120.3612389	50.66778333
041868E9A8	2015-10-02 17:45:48	2200	House Finch	F	-120.3612389	50.66778333
041868E9A8	2015-10-02 17:45:51	2200	House Finch	F	-120.3612389	50.66778333
041868E9A8	2015-10-02 17:45:54	2200	House Finch	F	-120.3612389	50.66778333
041868E9A8	2015-10-02 17:45:57	2200	House Finch	F	-120.3612389	50.66778333
041868E9A8	2015-10-02 17:46:00	2200	House Finch	F	-120.3612389	50.66778333
041868E9A8	2015-10-02 17:46:03	2200	House Finch	F	-120.3612389	50.66778333
041868E9A8	2015-10-02 17:46:06	2200	House Finch	F	-120.3612389	50.66778333
041868E9A8	2015-10-02 17:46:09	2200	House Finch	F	-120.3612389	50.66778333
041868E9A8	2015-10-02 17:46:12	2200	House Finch	F	-120.3612389	50.66778333
041868E9A8	2015-10-02 17:46:14	2200	House Finch	F	-120.3612389	50.66778333
041868E9A8	2015-10-02 17:46:17	2200	House Finch	F	-120.3612389	50.66778333
041868E9A8	2015-10-02 17:46:20	2200	House Finch	F	-120.3612389	50.66778333
041868E9A8	2015-10-02 17:46:23	2200	House Finch	F	-120.3612389	50.66778333
041868E9A8	2015-10-02 17:46:26	2200	House Finch	F	-120.3612389	50.66778333
041868E9A8	2015-10-02 17:46:29	2200	House Finch	F	-120.3612389	50.66778333
041868E9A8	2015-10-02 17:46:32	2200	House Finch	F	-120.3612389	50.66778333
041868E9A8	2015-10-02 17:46:35	2200	House Finch	F	-120.3612389	50.66778333
041868E9A8	2015-10-02 17:46:38	2200	House Finch	F	-120.3612389	50.66778333
041868E9A8	2015-10-02 17:46:40	2200	House Finch	F	-120.3612389	50.66778333
041868E9A8	2015-10-02 17:46:43	2200	House Finch	F	-120.3612389	50.66778333
041868E9A8	2015-10-02 17:46:46	2200	House Finch	F	-120.3612389	50.66778333
041868E9A8	2015-10-02 17:46:49	2200	House Finch	F	-120.3612389	50.66778333
041868E9A8	2015-10-02 17:46:52	2200	House Finch	F	-120.3612389	50.66778333
041868E9A8	2015-10-02 17:46:55	2200	House Finch	F	-120.3612389	50.66778333
041868E9A8	2015-10-02 17:46:58	2200	House Finch	F	-120.3612389	50.66778333
041868E9A8	2015-10-02 17:47:01	2200	House Finch	F	-120.3612389	50.66778333
041868E9A8	2015-10-02 17:47:04	2200	House Finch	F	-120.3612389	50.66778333
041868E9A8	2015-10-02 17:47:07	2200	House Finch	F	-120.3612389	50.66778333
041868E9A8	2015-10-02 17:47:09	2200	House Finch	F	-120.3612389	50.66778333
041868E9A8	2015-10-02 17:47:12	2200	House Finch	F	-120.3612389	50.66778333
041868E9A8	2015-10-02 17:47:15	2200	House Finch	F	-120.3612389	50.66778333
041868E9A8	2015-10-02 17:47:18	2200	House Finch	F	-120.3612389	50.66778333
041868E9A8	2015-10-02 17:47:21	2200	House Finch	F	-120.3612389	50.66778333
041868E9A8	2015-10-02 17:47:24	2200	House Finch	F	-120.3612389	50.66778333
041868E9A8	2015-10-02 17:47:27	2200	House Finch	F	-120.3612389	50.66778333
041868E9A8	2015-10-02 17:47:30	2200	House Finch	F	-120.3612389	50.66778333
041868E9A8	2015-10-02 17:47:33	2200	House Finch	F	-120.3612389	50.66778333
041868E9A8	2015-10-02 17:47:36	2200	House Finch	F	-120.3612389	50.66778333
041868E9A8	2015-10-02 17:47:38	2200	House Finch	F	-120.3612389	50.66778333
041868E9A8	2015-10-02 17:47:41	2200	House Finch	F	-120.3612389	50.66778333
041868E9A8	2015-10-02 17:47:44	2200	House Finch	F	-120.3612389	50.66778333
041868E9A8	2015-10-02 17:47:47	2200	House Finch	F	-120.3612389	50.66778333
041868E9A8	2015-10-02 17:47:50	2200	House Finch	F	-120.3612389	50.66778333
041868E9A8	2015-10-02 17:47:53	2200	House Finch	F	-120.3612389	50.66778333
041868E9A8	2015-10-02 17:47:56	2200	House Finch	F	-120.3612389	50.66778333
041868E9A8	2015-10-02 17:47:59	2200	House Finch	F	-120.3612389	50.66778333
041868E9A8	2015-10-02 17:48:02	2200	House Finch	F	-120.3612389	50.66778333
041868E9A8	2015-10-02 17:48:05	2200	House Finch	F	-120.3612389	50.66778333
041868E9A8	2015-10-02 17:48:07	2200	House Finch	F	-120.3612389	50.66778333
041868E9A8	2015-10-02 17:48:10	2200	House Finch	F	-120.3612389	50.66778333
041868E9A8	2015-10-02 17:48:13	2200	House Finch	F	-120.3612389	50.66778333
041868E9A8	2015-10-02 17:48:18	2200	House Finch	F	-120.3612389	50.66778333
041868E9A8	2015-10-02 17:48:21	2200	House Finch	F	-120.3612389	50.66778333
041868E9A8	2015-10-02 17:48:24	2200	House Finch	F	-120.3612389	50.66778333
041868E9A8	2015-10-02 17:48:27	2200	House Finch	F	-120.3612389	50.66778333
041868E9A8	2015-10-02 17:48:30	2200	House Finch	F	-120.3612389	50.66778333
041868E9A8	2015-10-02 17:48:33	2200	House Finch	F	-120.3612389	50.66778333
041868E9A8	2015-10-02 17:48:36	2200	House Finch	F	-120.3612389	50.66778333
041868E9A8	2015-10-02 17:48:38	2200	House Finch	F	-120.3612389	50.66778333
041868E9A8	2015-10-02 17:48:41	2200	House Finch	F	-120.3612389	50.66778333
041868E9A8	2015-10-02 17:48:44	2200	House Finch	F	-120.3612389	50.66778333
041868E9A8	2015-10-02 17:48:47	2200	House Finch	F	-120.3612389	50.66778333
041868E9A8	2015-10-02 17:48:54	2200	House Finch	F	-120.3612389	50.66778333
041868E9A8	2015-10-02 17:48:57	2200	House Finch	F	-120.3612389	50.66778333
041868E9A8	2015-10-02 17:49:00	2200	House Finch	F	-120.3612389	50.66778333
041868E9A8	2015-10-02 17:49:03	2200	House Finch	F	-120.3612389	50.66778333
041868E9A8	2015-10-02 17:49:06	2200	House Finch	F	-120.3612389	50.66778333
041868E9A8	2015-10-02 17:49:09	2200	House Finch	F	-120.3612389	50.66778333
041868E9A8	2015-10-02 17:49:11	2200	House Finch	F	-120.3612389	50.66778333
041868E9A8	2015-10-02 17:49:14	2200	House Finch	F	-120.3612389	50.66778333
041868E9A8	2015-10-02 17:49:17	2200	House Finch	F	-120.3612389	50.66778333
041868E9A8	2015-10-02 17:49:20	2200	House Finch	F	-120.3612389	50.66778333
041868E9A8	2015-10-02 17:49:23	2200	House Finch	F	-120.3612389	50.66778333
041868E9A8	2015-10-02 17:49:26	2200	House Finch	F	-120.3612389	50.66778333
041868E9A8	2015-10-02 17:49:29	2200	House Finch	F	-120.3612389	50.66778333
041868E9A8	2015-10-02 17:49:34	2200	House Finch	F	-120.3612389	50.66778333
041868E9A8	2015-10-02 17:49:37	2200	House Finch	F	-120.3612389	50.66778333
041868E9A8	2015-10-02 17:49:40	2200	House Finch	F	-120.3612389	50.66778333
041868E9A8	2015-10-02 17:49:43	2200	House Finch	F	-120.3612389	50.66778333
041868E9A8	2015-10-02 17:49:45	2200	House Finch	F	-120.3612389	50.66778333
041868E9A8	2015-10-02 17:49:48	2200	House Finch	F	-120.3612389	50.66778333
041868E9A8	2015-10-02 17:49:51	2200	House Finch	F	-120.3612389	50.66778333
041868E9A8	2015-10-02 17:49:56	2200	House Finch	F	-120.3612389	50.66778333
041868E9A8	2015-10-02 17:49:59	2200	House Finch	F	-120.3612389	50.66778333
041868E9A8	2015-10-02 17:50:02	2200	House Finch	F	-120.3612389	50.66778333
041868E9A8	2015-10-02 17:50:07	2200	House Finch	F	-120.3612389	50.66778333
041868E9A8	2015-10-02 17:50:10	2200	House Finch	F	-120.3612389	50.66778333
041868E9A8	2015-10-02 17:50:15	2200	House Finch	F	-120.3612389	50.66778333
041868E9A8	2015-10-03 10:25:06	2200	House Finch	F	-120.3612389	50.66778333
041868E9A8	2015-10-03 10:25:43	2200	House Finch	F	-120.3612389	50.66778333
041868E9A8	2015-10-03 10:25:56	2200	House Finch	F	-120.3612389	50.66778333
041868E9A8	2015-10-03 10:25:59	2200	House Finch	F	-120.3612389	50.66778333
041868E9A8	2015-10-03 10:26:02	2200	House Finch	F	-120.3612389	50.66778333
041868E9A8	2015-10-03 10:26:04	2200	House Finch	F	-120.3612389	50.66778333
041868E9A8	2015-10-03 12:58:30	2200	House Finch	F	-120.3612389	50.66778333
041868E9A8	2015-10-03 12:58:33	2200	House Finch	F	-120.3612389	50.66778333
041868E9A8	2015-10-03 12:58:36	2200	House Finch	F	-120.3612389	50.66778333
041868E9A8	2015-10-03 12:58:38	2200	House Finch	F	-120.3612389	50.66778333
041868E9A8	2015-10-03 12:58:41	2200	House Finch	F	-120.3612389	50.66778333
041868E9A8	2015-10-03 12:58:44	2200	House Finch	F	-120.3612389	50.66778333
041868E9A8	2015-10-03 12:58:47	2200	House Finch	F	-120.3612389	50.66778333
041868E9A8	2015-10-03 12:58:50	2200	House Finch	F	-120.3612389	50.66778333
041868E9A8	2015-10-03 12:58:53	2200	House Finch	F	-120.3612389	50.66778333
041868E9A8	2015-10-03 12:58:56	2200	House Finch	F	-120.3612389	50.66778333
041868E9A8	2015-10-03 12:58:59	2200	House Finch	F	-120.3612389	50.66778333
041868E9A8	2015-10-03 12:59:02	2200	House Finch	F	-120.3612389	50.66778333
041868E9A8	2015-10-03 12:59:04	2200	House Finch	F	-120.3612389	50.66778333
041868E9A8	2015-10-03 12:59:07	2200	House Finch	F	-120.3612389	50.66778333
041868E9A8	2015-10-03 12:59:10	2200	House Finch	F	-120.3612389	50.66778333
041868E9A8	2015-10-03 12:59:13	2200	House Finch	F	-120.3612389	50.66778333
041868E9A8	2015-10-03 12:59:16	2200	House Finch	F	-120.3612389	50.66778333
041868E9A8	2015-10-03 12:59:19	2200	House Finch	F	-120.3612389	50.66778333
041868E9A8	2015-10-03 12:59:22	2200	House Finch	F	-120.3612389	50.66778333
041868E9A8	2015-10-03 12:59:25	2200	House Finch	F	-120.3612389	50.66778333
041868E9A8	2015-10-03 12:59:28	2200	House Finch	F	-120.3612389	50.66778333
041868E9A8	2015-10-03 12:59:31	2200	House Finch	F	-120.3612389	50.66778333
041868E9A8	2015-10-03 12:59:33	2200	House Finch	F	-120.3612389	50.66778333
041868E9A8	2015-10-03 12:59:36	2200	House Finch	F	-120.3612389	50.66778333
041868E9A8	2015-10-03 12:59:39	2200	House Finch	F	-120.3612389	50.66778333
041868E9A8	2015-10-03 12:59:42	2200	House Finch	F	-120.3612389	50.66778333
041868E9A8	2015-10-03 12:59:45	2200	House Finch	F	-120.3612389	50.66778333
041868E9A8	2015-10-03 12:59:48	2200	House Finch	F	-120.3612389	50.66778333
041868E9A8	2015-10-03 12:59:51	2200	House Finch	F	-120.3612389	50.66778333
041868E9A8	2015-10-03 13:00:12	2200	House Finch	F	-120.3612389	50.66778333
041868E9A8	2015-10-03 16:11:16	2200	House Finch	F	-120.3612389	50.66778333
041868E9A8	2015-10-03 16:11:19	2200	House Finch	F	-120.3612389	50.66778333
041868E9A8	2015-10-03 16:11:21	2200	House Finch	F	-120.3612389	50.66778333
041868E9A8	2015-10-03 16:11:24	2200	House Finch	F	-120.3612389	50.66778333
041868E9A8	2015-10-03 16:11:27	2200	House Finch	F	-120.3612389	50.66778333
041868E9A8	2015-10-03 16:11:30	2200	House Finch	F	-120.3612389	50.66778333
041868E9A8	2015-10-03 16:11:33	2200	House Finch	F	-120.3612389	50.66778333
041868E9A8	2015-10-03 16:11:36	2200	House Finch	F	-120.3612389	50.66778333
041868E9A8	2015-10-03 16:11:39	2200	House Finch	F	-120.3612389	50.66778333
041868E9A8	2015-10-03 16:11:42	2200	House Finch	F	-120.3612389	50.66778333
041868E9A8	2015-10-03 16:11:45	2200	House Finch	F	-120.3612389	50.66778333
041868E9A8	2015-10-03 16:11:47	2200	House Finch	F	-120.3612389	50.66778333
041868E9A8	2015-10-03 16:11:50	2200	House Finch	F	-120.3612389	50.66778333
041868E9A8	2015-10-03 16:11:53	2200	House Finch	F	-120.3612389	50.66778333
041868E9A8	2015-10-03 16:11:56	2200	House Finch	F	-120.3612389	50.66778333
041868E9A8	2015-10-03 16:11:59	2200	House Finch	F	-120.3612389	50.66778333
041868E9A8	2015-10-03 16:12:02	2200	House Finch	F	-120.3612389	50.66778333
041868E9A8	2015-10-03 16:12:05	2200	House Finch	F	-120.3612389	50.66778333
041868E9A8	2015-10-03 16:12:08	2200	House Finch	F	-120.3612389	50.66778333
041868E9A8	2015-10-03 16:12:11	2200	House Finch	F	-120.3612389	50.66778333
041868E9A8	2015-10-03 16:12:13	2200	House Finch	F	-120.3612389	50.66778333
041868E9A8	2015-10-03 16:12:16	2200	House Finch	F	-120.3612389	50.66778333
041868E9A8	2015-10-03 16:12:19	2200	House Finch	F	-120.3612389	50.66778333
041868E9A8	2015-10-03 16:12:22	2200	House Finch	F	-120.3612389	50.66778333
041868E9A8	2015-10-03 16:12:25	2200	House Finch	F	-120.3612389	50.66778333
041868E9A8	2015-10-03 16:12:28	2200	House Finch	F	-120.3612389	50.66778333
041868E9A8	2015-10-03 16:12:31	2200	House Finch	F	-120.3612389	50.66778333
041868E9A8	2015-10-03 16:12:34	2200	House Finch	F	-120.3612389	50.66778333
041868E9A8	2015-10-03 16:12:37	2200	House Finch	F	-120.3612389	50.66778333
041868E9A8	2015-10-03 16:12:40	2200	House Finch	F	-120.3612389	50.66778333
041868E9A8	2015-10-03 16:12:42	2200	House Finch	F	-120.3612389	50.66778333
041868E9A8	2015-10-03 16:12:45	2200	House Finch	F	-120.3612389	50.66778333
041868E9A8	2015-10-03 16:12:48	2200	House Finch	F	-120.3612389	50.66778333
041868E9A8	2015-10-03 16:12:51	2200	House Finch	F	-120.3612389	50.66778333
041868E9A8	2015-10-03 16:12:54	2200	House Finch	F	-120.3612389	50.66778333
041868E9A8	2015-10-03 16:12:57	2200	House Finch	F	-120.3612389	50.66778333
041868E9A8	2015-10-03 16:13:00	2200	House Finch	F	-120.3612389	50.66778333
041868E9A8	2015-10-03 16:13:03	2200	House Finch	F	-120.3612389	50.66778333
041868E9A8	2015-10-03 16:13:06	2200	House Finch	F	-120.3612389	50.66778333
041868E9A8	2015-10-03 16:13:09	2200	House Finch	F	-120.3612389	50.66778333
041868E9A8	2015-10-03 16:13:11	2200	House Finch	F	-120.3612389	50.66778333
041868E9A8	2015-10-03 16:13:14	2200	House Finch	F	-120.3612389	50.66778333
041868E9A8	2015-10-03 16:13:17	2200	House Finch	F	-120.3612389	50.66778333
041868E9A8	2015-10-03 16:13:20	2200	House Finch	F	-120.3612389	50.66778333
041868E9A8	2015-10-03 16:13:23	2200	House Finch	F	-120.3612389	50.66778333
041868E9A8	2015-10-03 16:13:26	2200	House Finch	F	-120.3612389	50.66778333
041868E9A8	2015-10-03 16:13:29	2200	House Finch	F	-120.3612389	50.66778333
041868E9A8	2015-10-03 16:13:32	2200	House Finch	F	-120.3612389	50.66778333
041868E9A8	2015-10-03 16:13:37	2200	House Finch	F	-120.3612389	50.66778333
041868E9A8	2015-10-03 16:13:39	2200	House Finch	F	-120.3612389	50.66778333
041868E9A8	2015-10-03 16:13:42	2200	House Finch	F	-120.3612389	50.66778333
041868E9A8	2015-10-03 16:13:51	2200	House Finch	F	-120.3612389	50.66778333
041868E9A8	2015-10-03 16:13:54	2200	House Finch	F	-120.3612389	50.66778333
041868E9A8	2015-10-03 16:13:57	2200	House Finch	F	-120.3612389	50.66778333
041868E9A8	2015-10-03 16:14:02	2200	House Finch	F	-120.3612389	50.66778333
041868E9A8	2015-10-03 16:14:05	2200	House Finch	F	-120.3612389	50.66778333
041868E9A8	2015-10-03 16:14:08	2200	House Finch	F	-120.3612389	50.66778333
041868E9A8	2015-10-03 16:14:11	2200	House Finch	F	-120.3612389	50.66778333
041868E9A8	2015-10-03 16:14:14	2200	House Finch	F	-120.3612389	50.66778333
041868E9A8	2015-10-03 16:14:19	2200	House Finch	F	-120.3612389	50.66778333
041868E9A8	2015-10-03 16:14:21	2200	House Finch	F	-120.3612389	50.66778333
041868E9A8	2015-10-03 16:14:36	2200	House Finch	F	-120.3612389	50.66778333
041868E9A8	2015-10-03 16:15:31	2200	House Finch	F	-120.3612389	50.66778333
041868E9A8	2015-10-03 16:15:34	2200	House Finch	F	-120.3612389	50.66778333
041868E9A8	2015-10-03 16:15:37	2200	House Finch	F	-120.3612389	50.66778333
041868E9A8	2015-10-03 16:15:40	2200	House Finch	F	-120.3612389	50.66778333
041868E9A8	2015-10-03 16:15:43	2200	House Finch	F	-120.3612389	50.66778333
041868E9A8	2015-10-03 16:15:46	2200	House Finch	F	-120.3612389	50.66778333
041868E9A8	2015-10-03 16:15:51	2200	House Finch	F	-120.3612389	50.66778333
041868E9A8	2015-10-03 16:15:54	2200	House Finch	F	-120.3612389	50.66778333
041868E9A8	2015-10-03 16:15:56	2200	House Finch	F	-120.3612389	50.66778333
041868E9A8	2015-10-03 16:15:59	2200	House Finch	F	-120.3612389	50.66778333
041868E9A8	2015-10-03 16:16:02	2200	House Finch	F	-120.3612389	50.66778333
041868E9A8	2015-10-03 16:16:05	2200	House Finch	F	-120.3612389	50.66778333
041868E9A8	2015-10-03 16:16:08	2200	House Finch	F	-120.3612389	50.66778333
041868E9A8	2015-10-03 16:16:11	2200	House Finch	F	-120.3612389	50.66778333
041868E9A8	2015-10-03 16:16:14	2200	House Finch	F	-120.3612389	50.66778333
041868E9A8	2015-10-03 16:16:17	2200	House Finch	F	-120.3612389	50.66778333
041868E9A8	2015-10-03 16:16:20	2200	House Finch	F	-120.3612389	50.66778333
041868E9A8	2015-10-03 16:16:22	2200	House Finch	F	-120.3612389	50.66778333
041868E9A8	2015-10-03 16:16:25	2200	House Finch	F	-120.3612389	50.66778333
041868E9A8	2015-10-03 16:16:28	2200	House Finch	F	-120.3612389	50.66778333
041868E9A8	2015-10-03 16:16:31	2200	House Finch	F	-120.3612389	50.66778333
041868E9A8	2015-10-03 16:16:34	2200	House Finch	F	-120.3612389	50.66778333
041868E9A8	2015-10-03 16:16:37	2200	House Finch	F	-120.3612389	50.66778333
041868E9A8	2015-10-03 16:16:40	2200	House Finch	F	-120.3612389	50.66778333
041868E9A8	2015-10-03 16:16:43	2200	House Finch	F	-120.3612389	50.66778333
041868E9A8	2015-10-03 16:16:46	2200	House Finch	F	-120.3612389	50.66778333
041868E9A8	2015-10-03 16:16:49	2200	House Finch	F	-120.3612389	50.66778333
041868E9A8	2015-10-03 16:16:51	2200	House Finch	F	-120.3612389	50.66778333
041868E9A8	2015-10-04 08:40:46	2200	House Finch	F	-120.3612389	50.66778333
041868E9A8	2015-10-04 08:40:49	2200	House Finch	F	-120.3612389	50.66778333
041868E9A8	2015-10-04 08:41:02	2200	House Finch	F	-120.3612389	50.66778333
041868E9A8	2015-10-04 08:41:05	2200	House Finch	F	-120.3612389	50.66778333
041868E9A8	2015-10-04 08:41:08	2200	House Finch	F	-120.3612389	50.66778333
041868E9A8	2015-10-04 08:41:11	2200	House Finch	F	-120.3612389	50.66778333
041868E9A8	2015-10-04 08:41:13	2200	House Finch	F	-120.3612389	50.66778333
041868E9A8	2015-10-04 08:41:16	2200	House Finch	F	-120.3612389	50.66778333
041868E9A8	2015-10-04 08:41:19	2200	House Finch	F	-120.3612389	50.66778333
041868E9A8	2015-10-04 08:41:22	2200	House Finch	F	-120.3612389	50.66778333
041868E9A8	2015-10-04 08:41:25	2200	House Finch	F	-120.3612389	50.66778333
041868E9A8	2015-10-04 08:41:28	2200	House Finch	F	-120.3612389	50.66778333
041868E9A8	2015-10-04 08:41:31	2200	House Finch	F	-120.3612389	50.66778333
041868E9A8	2015-10-04 08:43:26	2200	House Finch	F	-120.3612389	50.66778333
041868E9A8	2015-10-04 08:43:29	2200	House Finch	F	-120.3612389	50.66778333
041868E9A8	2015-10-04 08:43:31	2200	House Finch	F	-120.3612389	50.66778333
041868E9A8	2015-10-04 08:43:34	2200	House Finch	F	-120.3612389	50.66778333
041868E9A8	2015-10-04 08:43:37	2200	House Finch	F	-120.3612389	50.66778333
041868E9A8	2015-10-04 08:43:40	2200	House Finch	F	-120.3612389	50.66778333
041868E9A8	2015-10-04 08:43:43	2200	House Finch	F	-120.3612389	50.66778333
041868E9A8	2015-10-04 08:43:46	2200	House Finch	F	-120.3612389	50.66778333
041868E9A8	2015-10-04 08:43:49	2200	House Finch	F	-120.3612389	50.66778333
041868E9A8	2015-10-04 08:43:52	2200	House Finch	F	-120.3612389	50.66778333
041868E9A8	2015-10-04 08:43:55	2200	House Finch	F	-120.3612389	50.66778333
041868E9A8	2015-10-04 08:43:58	2200	House Finch	F	-120.3612389	50.66778333
041868E9A8	2015-10-04 08:44:00	2200	House Finch	F	-120.3612389	50.66778333
041868E9A8	2015-10-04 08:46:39	2200	House Finch	F	-120.3612389	50.66778333
041868E9A8	2015-10-04 08:46:42	2200	House Finch	F	-120.3612389	50.66778333
041868E9A8	2015-10-04 08:46:44	2200	House Finch	F	-120.3612389	50.66778333
041868E9A8	2015-10-04 08:46:51	2200	House Finch	F	-120.3612389	50.66778333
041868E9A8	2015-10-04 08:46:54	2200	House Finch	F	-120.3612389	50.66778333
041868E9A8	2015-10-04 08:47:49	2200	House Finch	F	-120.3612389	50.66778333
041868E9A8	2015-10-04 08:47:52	2200	House Finch	F	-120.3612389	50.66778333
041868E9A8	2015-10-04 08:47:55	2200	House Finch	F	-120.3612389	50.66778333
041868E9A8	2015-10-04 08:54:01	2200	House Finch	F	-120.3612389	50.66778333
041868E9A8	2015-10-04 08:54:04	2200	House Finch	F	-120.3612389	50.66778333
041868E9A8	2015-10-04 08:54:07	2200	House Finch	F	-120.3612389	50.66778333
041868E9A8	2015-10-04 08:54:10	2200	House Finch	F	-120.3612389	50.66778333
041868E9A8	2015-10-04 08:54:13	2200	House Finch	F	-120.3612389	50.66778333
041868E9A8	2015-10-04 08:54:16	2200	House Finch	F	-120.3612389	50.66778333
041868E9A8	2015-10-04 08:54:19	2200	House Finch	F	-120.3612389	50.66778333
041868E9A8	2015-10-04 08:54:32	2200	House Finch	F	-120.3612389	50.66778333
041868E9A8	2015-10-04 08:54:35	2200	House Finch	F	-120.3612389	50.66778333
041868E9A8	2015-10-04 08:54:38	2200	House Finch	F	-120.3612389	50.66778333
041868E9A8	2015-10-04 08:54:40	2200	House Finch	F	-120.3612389	50.66778333
041868E9A8	2015-10-04 08:54:43	2200	House Finch	F	-120.3612389	50.66778333
041868E9A8	2015-10-04 08:54:46	2200	House Finch	F	-120.3612389	50.66778333
041868E9A8	2015-10-04 08:54:49	2200	House Finch	F	-120.3612389	50.66778333
041868E9A8	2015-10-04 08:54:52	2200	House Finch	F	-120.3612389	50.66778333
041868E9A8	2015-10-04 08:54:55	2200	House Finch	F	-120.3612389	50.66778333
041868E9A8	2015-10-04 08:54:58	2200	House Finch	F	-120.3612389	50.66778333
041868E9A8	2015-10-04 08:55:01	2200	House Finch	F	-120.3612389	50.66778333
041868E9A8	2015-10-04 08:55:04	2200	House Finch	F	-120.3612389	50.66778333
041868E9A8	2015-10-04 08:55:07	2200	House Finch	F	-120.3612389	50.66778333
041868E9A8	2015-10-04 08:55:10	2200	House Finch	F	-120.3612389	50.66778333
041868E9A8	2015-10-04 08:55:12	2200	House Finch	F	-120.3612389	50.66778333
041868E9A8	2015-10-04 08:55:15	2200	House Finch	F	-120.3612389	50.66778333
041868E9A8	2015-10-04 08:55:18	2200	House Finch	F	-120.3612389	50.66778333
041868E9A8	2015-10-04 08:55:21	2200	House Finch	F	-120.3612389	50.66778333
041868E9A8	2015-10-04 08:55:24	2200	House Finch	F	-120.3612389	50.66778333
041868E9A8	2015-10-04 08:55:27	2200	House Finch	F	-120.3612389	50.66778333
041868E9A8	2015-10-04 08:55:30	2200	House Finch	F	-120.3612389	50.66778333
041868E9A8	2015-10-04 08:55:33	2200	House Finch	F	-120.3612389	50.66778333
041868E9A8	2015-10-04 08:55:36	2200	House Finch	F	-120.3612389	50.66778333
041868E9A8	2015-10-04 08:55:39	2200	House Finch	F	-120.3612389	50.66778333
041868E9A8	2015-10-04 08:55:41	2200	House Finch	F	-120.3612389	50.66778333
041868E9A8	2015-10-04 08:55:44	2200	House Finch	F	-120.3612389	50.66778333
041868E9A8	2015-10-04 08:55:47	2200	House Finch	F	-120.3612389	50.66778333
041868E9A8	2015-10-04 08:55:50	2200	House Finch	F	-120.3612389	50.66778333
041868E9A8	2015-10-04 08:55:53	2200	House Finch	F	-120.3612389	50.66778333
041868E9A8	2015-10-04 08:55:56	2200	House Finch	F	-120.3612389	50.66778333
041868E9A8	2015-10-04 08:55:59	2200	House Finch	F	-120.3612389	50.66778333
041868E9A8	2015-10-04 08:56:02	2200	House Finch	F	-120.3612389	50.66778333
041868E9A8	2015-10-04 08:56:05	2200	House Finch	F	-120.3612389	50.66778333
041868E9A8	2015-10-04 08:56:08	2200	House Finch	F	-120.3612389	50.66778333
041868E9A8	2015-10-04 08:56:10	2200	House Finch	F	-120.3612389	50.66778333
041868E9A8	2015-10-04 08:56:13	2200	House Finch	F	-120.3612389	50.66778333
041868E9A8	2015-10-04 08:56:16	2200	House Finch	F	-120.3612389	50.66778333
041868E9A8	2015-10-04 08:56:19	2200	House Finch	F	-120.3612389	50.66778333
041868E9A8	2015-10-04 08:56:22	2200	House Finch	F	-120.3612389	50.66778333
041868E9A8	2015-10-04 08:56:25	2200	House Finch	F	-120.3612389	50.66778333
041868E9A8	2015-10-04 08:56:28	2200	House Finch	F	-120.3612389	50.66778333
041868E9A8	2015-10-04 08:56:31	2200	House Finch	F	-120.3612389	50.66778333
041868E9A8	2015-10-04 08:56:34	2200	House Finch	F	-120.3612389	50.66778333
041868E9A8	2015-10-04 08:56:37	2200	House Finch	F	-120.3612389	50.66778333
041868E9A8	2015-10-04 08:56:39	2200	House Finch	F	-120.3612389	50.66778333
041868E9A8	2015-10-04 08:56:42	2200	House Finch	F	-120.3612389	50.66778333
041868E9A8	2015-10-05 11:56:12	2200	House Finch	F	-120.3612389	50.66778333
041868E9A8	2015-10-05 12:01:11	2200	House Finch	F	-120.3612389	50.66778333
041868E9A8	2015-10-05 12:01:14	2200	House Finch	F	-120.3612389	50.66778333
041868E9A8	2015-10-05 12:01:17	2200	House Finch	F	-120.3612389	50.66778333
041868E9A8	2015-10-05 12:01:20	2200	House Finch	F	-120.3612389	50.66778333
041868E9A8	2015-10-05 12:04:25	2200	House Finch	F	-120.3612389	50.66778333
041868E9A8	2015-10-05 12:04:28	2200	House Finch	F	-120.3612389	50.66778333
041868E9A8	2015-10-05 12:04:31	2200	House Finch	F	-120.3612389	50.66778333
041868E9A8	2015-10-05 12:59:35	2200	House Finch	F	-120.3612389	50.66778333
041868E9A8	2015-10-05 12:59:38	2200	House Finch	F	-120.3612389	50.66778333
041868E9A8	2015-10-05 12:59:41	2200	House Finch	F	-120.3612389	50.66778333
041868E9A8	2015-10-05 12:59:44	2200	House Finch	F	-120.3612389	50.66778333
041868E9A8	2015-10-05 12:59:47	2200	House Finch	F	-120.3612389	50.66778333
041868E9A8	2015-10-05 12:59:50	2200	House Finch	F	-120.3612389	50.66778333
041868E9A8	2015-10-05 12:59:53	2200	House Finch	F	-120.3612389	50.66778333
041868E9A8	2015-10-05 12:59:56	2200	House Finch	F	-120.3612389	50.66778333
041868E9A8	2015-10-05 12:59:58	2200	House Finch	F	-120.3612389	50.66778333
041868E9A8	2015-10-05 13:00:01	2200	House Finch	F	-120.3612389	50.66778333
041868E9A8	2015-10-05 13:00:04	2200	House Finch	F	-120.3612389	50.66778333
041868E9A8	2015-10-05 13:00:07	2200	House Finch	F	-120.3612389	50.66778333
041868E9A8	2015-10-05 13:00:10	2200	House Finch	F	-120.3612389	50.66778333
041868E9A8	2015-10-05 13:00:13	2200	House Finch	F	-120.3612389	50.66778333
041868E9A8	2015-10-05 13:00:16	2200	House Finch	F	-120.3612389	50.66778333
041868E9A8	2015-10-05 13:00:19	2200	House Finch	F	-120.3612389	50.66778333
041868E9A8	2015-10-05 13:00:22	2200	House Finch	F	-120.3612389	50.66778333
041868E9A8	2015-10-05 13:23:49	2200	House Finch	F	-120.3612389	50.66778333
041868E9A8	2015-10-05 13:23:52	2200	House Finch	F	-120.3612389	50.66778333
041868E9A8	2015-10-05 13:23:55	2200	House Finch	F	-120.3612389	50.66778333
041868E9A8	2015-10-05 13:23:58	2200	House Finch	F	-120.3612389	50.66778333
041868E9A8	2015-10-05 13:24:01	2200	House Finch	F	-120.3612389	50.66778333
041868E9A8	2015-10-05 13:24:03	2200	House Finch	F	-120.3612389	50.66778333
041868E9A8	2015-10-05 13:24:06	2200	House Finch	F	-120.3612389	50.66778333
041868E9A8	2015-10-05 13:24:09	2200	House Finch	F	-120.3612389	50.66778333
041868E9A8	2015-10-05 13:24:12	2200	House Finch	F	-120.3612389	50.66778333
041868E9A8	2015-10-05 13:24:15	2200	House Finch	F	-120.3612389	50.66778333
041868E9A8	2015-10-05 13:24:18	2200	House Finch	F	-120.3612389	50.66778333
041868E9A8	2015-10-05 13:24:21	2200	House Finch	F	-120.3612389	50.66778333
041868E9A8	2015-10-05 13:24:24	2200	House Finch	F	-120.3612389	50.66778333
041868E9A8	2015-10-05 13:24:27	2200	House Finch	F	-120.3612389	50.66778333
041868E9A8	2015-10-05 13:24:30	2200	House Finch	F	-120.3612389	50.66778333
041868E9A8	2015-10-05 13:24:33	2200	House Finch	F	-120.3612389	50.66778333
041868E9A8	2015-10-05 13:24:36	2200	House Finch	F	-120.3612389	50.66778333
041868E9A8	2015-10-05 13:24:39	2200	House Finch	F	-120.3612389	50.66778333
041868E9A8	2015-10-05 13:24:42	2200	House Finch	F	-120.3612389	50.66778333
041868E9A8	2015-10-05 13:24:44	2200	House Finch	F	-120.3612389	50.66778333
041868E9A8	2015-10-05 13:24:47	2200	House Finch	F	-120.3612389	50.66778333
041868E9A8	2015-10-05 13:24:50	2200	House Finch	F	-120.3612389	50.66778333
041868E9A8	2015-10-05 13:24:53	2200	House Finch	F	-120.3612389	50.66778333
041868E9A8	2015-10-05 13:24:56	2200	House Finch	F	-120.3612389	50.66778333
041868E9A8	2015-10-05 13:24:59	2200	House Finch	F	-120.3612389	50.66778333
041868E9A8	2015-10-05 13:25:02	2200	House Finch	F	-120.3612389	50.66778333
041868E9A8	2015-10-05 13:25:05	2200	House Finch	F	-120.3612389	50.66778333
041868E9A8	2015-10-05 13:25:08	2200	House Finch	F	-120.3612389	50.66778333
041868E9A8	2015-10-05 13:25:11	2200	House Finch	F	-120.3612389	50.66778333
041868E9A8	2015-10-05 13:25:14	2200	House Finch	F	-120.3612389	50.66778333
041868E9A8	2015-10-05 13:25:17	2200	House Finch	F	-120.3612389	50.66778333
041868E9A8	2015-10-05 13:25:20	2200	House Finch	F	-120.3612389	50.66778333
041868E9A8	2015-10-05 13:25:23	2200	House Finch	F	-120.3612389	50.66778333
041868E9A8	2015-10-05 13:25:25	2200	House Finch	F	-120.3612389	50.66778333
041868E9A8	2015-10-05 13:25:28	2200	House Finch	F	-120.3612389	50.66778333
041868E9A8	2015-10-05 13:25:31	2200	House Finch	F	-120.3612389	50.66778333
041868E9A8	2015-10-05 13:25:34	2200	House Finch	F	-120.3612389	50.66778333
041868E9A8	2015-10-05 14:37:54	2200	House Finch	F	-120.3612389	50.66778333
041868E9A8	2015-10-05 14:37:57	2200	House Finch	F	-120.3612389	50.66778333
041868E9A8	2015-10-05 17:00:55	2200	House Finch	F	-120.3612389	50.66778333
041868E9A8	2015-10-05 17:00:58	2200	House Finch	F	-120.3612389	50.66778333
041868E9A8	2015-10-05 17:24:01	2200	House Finch	F	-120.3612389	50.66778333
041868E9A8	2015-10-05 17:24:38	2200	House Finch	F	-120.3612389	50.66778333
041868E9A8	2015-10-05 17:25:05	2200	House Finch	F	-120.3612389	50.66778333
041868E9A8	2015-10-05 17:25:20	2200	House Finch	F	-120.3612389	50.66778333
041868E9A8	2015-10-05 17:25:37	2200	House Finch	F	-120.3612389	50.66778333
041868E9A8	2015-10-05 17:26:22	2200	House Finch	F	-120.3612389	50.66778333
041868E9A8	2015-10-05 17:30:41	2200	House Finch	F	-120.3612389	50.66778333
041868E9A8	2015-10-05 17:31:30	2200	House Finch	F	-120.3612389	50.66778333
041868E9A8	2015-10-05 17:31:33	2200	House Finch	F	-120.3612389	50.66778333
041868E9A8	2015-10-05 17:31:36	2200	House Finch	F	-120.3612389	50.66778333
041868E9A8	2015-10-05 17:31:39	2200	House Finch	F	-120.3612389	50.66778333
041868E9A8	2015-10-05 17:31:41	2200	House Finch	F	-120.3612389	50.66778333
041868E9A8	2015-10-05 17:32:04	2200	House Finch	F	-120.3612389	50.66778333
041868E9A8	2015-10-05 17:32:07	2200	House Finch	F	-120.3612389	50.66778333
041868E9A8	2015-10-05 17:32:10	2200	House Finch	F	-120.3612389	50.66778333
041868E9A8	2015-10-05 17:32:13	2200	House Finch	F	-120.3612389	50.66778333
041868E9A8	2015-10-05 17:32:16	2200	House Finch	F	-120.3612389	50.66778333
041868E9A8	2015-10-05 17:32:49	2200	House Finch	F	-120.3612389	50.66778333
041868E9A8	2015-10-05 17:32:52	2200	House Finch	F	-120.3612389	50.66778333
041868E9A8	2015-10-05 17:32:55	2200	House Finch	F	-120.3612389	50.66778333
041868E9A8	2015-10-05 17:32:58	2200	House Finch	F	-120.3612389	50.66778333
041868E9A8	2015-10-05 17:33:01	2200	House Finch	F	-120.3612389	50.66778333
041868E9A8	2015-10-05 17:33:04	2200	House Finch	F	-120.3612389	50.66778333
041868E9A8	2015-10-05 17:33:07	2200	House Finch	F	-120.3612389	50.66778333
041868E9A8	2015-10-05 17:33:10	2200	House Finch	F	-120.3612389	50.66778333
041868E9A8	2015-10-05 17:33:12	2200	House Finch	F	-120.3612389	50.66778333
041868E9A8	2015-10-05 17:33:15	2200	House Finch	F	-120.3612389	50.66778333
041868E9A8	2015-10-05 17:33:18	2200	House Finch	F	-120.3612389	50.66778333
041868E9A8	2015-10-05 17:33:23	2200	House Finch	F	-120.3612389	50.66778333
041868E9A8	2015-10-05 17:35:06	2200	House Finch	F	-120.3612389	50.66778333
041868E9A8	2015-10-05 17:35:09	2200	House Finch	F	-120.3612389	50.66778333
041868E9A8	2015-10-05 17:35:12	2200	House Finch	F	-120.3612389	50.66778333
041868E9A8	2015-10-05 17:35:15	2200	House Finch	F	-120.3612389	50.66778333
041868E9A8	2015-10-05 17:35:18	2200	House Finch	F	-120.3612389	50.66778333
041868E9A8	2015-10-05 17:35:21	2200	House Finch	F	-120.3612389	50.66778333
041868E9A8	2015-10-05 17:35:24	2200	House Finch	F	-120.3612389	50.66778333
041868E9A8	2015-10-05 17:35:27	2200	House Finch	F	-120.3612389	50.66778333
041868E9A8	2015-10-05 17:35:30	2200	House Finch	F	-120.3612389	50.66778333
041868E9A8	2015-10-05 17:35:33	2200	House Finch	F	-120.3612389	50.66778333
041868E9A8	2015-10-05 17:35:36	2200	House Finch	F	-120.3612389	50.66778333
041868E9A8	2015-10-05 17:35:38	2200	House Finch	F	-120.3612389	50.66778333
041868E9A8	2015-10-05 17:35:41	2200	House Finch	F	-120.3612389	50.66778333
041868E9A8	2015-10-05 17:35:44	2200	House Finch	F	-120.3612389	50.66778333
041868E9A8	2015-10-05 17:35:47	2200	House Finch	F	-120.3612389	50.66778333
041868E9A8	2015-10-05 17:35:50	2200	House Finch	F	-120.3612389	50.66778333
041868E9A8	2015-10-05 17:35:53	2200	House Finch	F	-120.3612389	50.66778333
041868E9A8	2015-10-05 17:36:12	2200	House Finch	F	-120.3612389	50.66778333
041868E9A8	2015-10-05 17:36:15	2200	House Finch	F	-120.3612389	50.66778333
041868E9A8	2015-10-05 17:36:18	2200	House Finch	F	-120.3612389	50.66778333
041868E9A8	2015-10-05 17:36:21	2200	House Finch	F	-120.3612389	50.66778333
041868E9A8	2015-10-05 17:36:24	2200	House Finch	F	-120.3612389	50.66778333
041868E9A8	2015-10-06 10:15:42	2200	House Finch	F	-120.3612389	50.66778333
041868E9A8	2015-10-06 10:16:15	2200	House Finch	F	-120.3612389	50.66778333
041868E9A8	2015-10-06 10:16:18	2200	House Finch	F	-120.3612389	50.66778333
041868E9A8	2015-10-06 10:16:20	2200	House Finch	F	-120.3612389	50.66778333
041868E9A8	2015-10-06 10:23:14	2200	House Finch	F	-120.3612389	50.66778333
041868E9A8	2015-10-06 10:23:17	2200	House Finch	F	-120.3612389	50.66778333
041868E9A8	2015-10-06 10:23:19	2200	House Finch	F	-120.3612389	50.66778333
041868E9A8	2015-10-06 10:23:22	2200	House Finch	F	-120.3612389	50.66778333
041868E9A8	2015-10-06 10:26:01	2200	House Finch	F	-120.3612389	50.66778333
041868E9A8	2015-10-06 10:26:04	2200	House Finch	F	-120.3612389	50.66778333
041868E9A8	2015-10-06 10:26:07	2200	House Finch	F	-120.3612389	50.66778333
041868E9A8	2015-10-06 10:26:10	2200	House Finch	F	-120.3612389	50.66778333
041868E9A8	2015-10-06 10:26:13	2200	House Finch	F	-120.3612389	50.66778333
041868E9A8	2015-10-06 10:35:24	2200	House Finch	F	-120.3612389	50.66778333
041868E9A8	2015-10-06 10:35:55	2200	House Finch	F	-120.3612389	50.66778333
041868E9A8	2015-10-06 10:37:14	2200	House Finch	F	-120.3612389	50.66778333
041868E9A8	2015-10-06 10:37:17	2200	House Finch	F	-120.3612389	50.66778333
041868E9A8	2015-10-06 10:37:20	2200	House Finch	F	-120.3612389	50.66778333
041868E9A8	2015-10-06 10:37:23	2200	House Finch	F	-120.3612389	50.66778333
041868E9A8	2015-10-06 10:37:26	2200	House Finch	F	-120.3612389	50.66778333
041868E9A8	2015-10-06 10:37:29	2200	House Finch	F	-120.3612389	50.66778333
041868E9A8	2015-10-06 10:37:31	2200	House Finch	F	-120.3612389	50.66778333
041868E9A8	2015-10-06 10:37:34	2200	House Finch	F	-120.3612389	50.66778333
041868E9A8	2015-10-06 10:37:37	2200	House Finch	F	-120.3612389	50.66778333
041868E9A8	2015-10-06 10:38:32	2200	House Finch	F	-120.3612389	50.66778333
041868E9A8	2015-10-06 10:38:35	2200	House Finch	F	-120.3612389	50.66778333
041868E9A8	2015-10-06 12:55:15	2200	House Finch	F	-120.3612389	50.66778333
041868E9A8	2015-10-06 12:57:08	2200	House Finch	F	-120.3612389	50.66778333
041868E9A8	2015-10-06 12:57:19	2200	House Finch	F	-120.3612389	50.66778333
041868E9A8	2015-10-06 12:57:36	2200	House Finch	F	-120.3612389	50.66778333
041868E9A8	2015-10-06 12:57:45	2200	House Finch	F	-120.3612389	50.66778333
041868E9A8	2015-10-06 12:57:48	2200	House Finch	F	-120.3612389	50.66778333
041868E9A8	2015-10-06 12:57:53	2200	House Finch	F	-120.3612389	50.66778333
041868E9A8	2015-10-06 12:58:00	2200	House Finch	F	-120.3612389	50.66778333
041868E9A8	2015-10-06 13:05:00	2200	House Finch	F	-120.3612389	50.66778333
041868E9A8	2015-10-06 13:05:07	2200	House Finch	F	-120.3612389	50.66778333
041868E9A8	2015-10-06 14:14:27	2200	House Finch	F	-120.3612389	50.66778333
041868E9A8	2015-10-06 14:22:26	2200	House Finch	F	-120.3612389	50.66778333
041868E9A8	2015-10-06 14:24:31	2200	House Finch	F	-120.3612389	50.66778333
041868E9A8	2015-10-06 14:24:50	2200	House Finch	F	-120.3612389	50.66778333
041868E9A8	2015-10-06 16:05:40	2700	House Finch	F	-120.3631833	50.66909444
041868E9A8	2015-10-06 16:08:29	2700	House Finch	F	-120.3631833	50.66909444
041868E9A8	2015-10-06 16:14:47	2200	House Finch	F	-120.3612389	50.66778333
041868E9A8	2015-10-06 16:14:50	2200	House Finch	F	-120.3612389	50.66778333
041868E9A8	2015-10-06 16:14:53	2200	House Finch	F	-120.3612389	50.66778333
041868E9A8	2015-10-06 16:18:22	2200	House Finch	F	-120.3612389	50.66778333
041868E9A8	2015-10-06 16:18:43	2200	House Finch	F	-120.3612389	50.66778333
041868E9A8	2015-10-06 16:18:46	2200	House Finch	F	-120.3612389	50.66778333
041868E9A8	2015-10-06 16:18:49	2200	House Finch	F	-120.3612389	50.66778333
041868E9A8	2015-10-06 16:18:52	2200	House Finch	F	-120.3612389	50.66778333
041868E9A8	2015-10-06 16:18:55	2200	House Finch	F	-120.3612389	50.66778333
041868E9A8	2015-10-06 16:18:58	2200	House Finch	F	-120.3612389	50.66778333
041868E9A8	2015-10-06 16:19:01	2200	House Finch	F	-120.3612389	50.66778333
041868E9A8	2015-10-06 16:19:04	2200	House Finch	F	-120.3612389	50.66778333
041868E9A8	2015-10-06 16:19:07	2200	House Finch	F	-120.3612389	50.66778333
041868E9A8	2015-10-06 16:19:09	2200	House Finch	F	-120.3612389	50.66778333
041868E9A8	2015-10-06 16:19:12	2200	House Finch	F	-120.3612389	50.66778333
041868E9A8	2015-10-06 16:19:15	2200	House Finch	F	-120.3612389	50.66778333
041868E9A8	2015-10-06 16:19:18	2200	House Finch	F	-120.3612389	50.66778333
041868E9A8	2015-10-06 16:19:21	2200	House Finch	F	-120.3612389	50.66778333
041868E9A8	2015-10-06 16:19:24	2200	House Finch	F	-120.3612389	50.66778333
041868E9A8	2015-10-08 09:37:59	2200	House Finch	F	-120.3612389	50.66778333
041868E9A8	2015-10-08 09:38:16	2200	House Finch	F	-120.3612389	50.66778333
041868E9A8	2015-10-08 11:05:14	2200	House Finch	F	-120.3612389	50.66778333
041868E9A8	2015-10-08 11:05:17	2200	House Finch	F	-120.3612389	50.66778333
041868E9A8	2015-10-08 11:12:54	2200	House Finch	F	-120.3612389	50.66778333
041868E9A8	2015-10-08 11:15:49	2200	House Finch	F	-120.3612389	50.66778333
041868E9A8	2015-10-08 11:15:52	2200	House Finch	F	-120.3612389	50.66778333
041868E9A8	2015-10-08 12:33:09	2200	House Finch	F	-120.3612389	50.66778333
041868E9A8	2015-10-08 12:33:12	2200	House Finch	F	-120.3612389	50.66778333
041868E9A8	2015-10-08 12:34:17	2200	House Finch	F	-120.3612389	50.66778333
041868E9A8	2015-10-08 12:36:16	2200	House Finch	F	-120.3612389	50.66778333
041868E9A8	2015-10-08 12:36:19	2200	House Finch	F	-120.3612389	50.66778333
041868E9A8	2015-10-08 12:36:22	2200	House Finch	F	-120.3612389	50.66778333
041868E9A8	2015-10-08 12:40:53	2200	House Finch	F	-120.3612389	50.66778333
041868E9A8	2015-10-08 12:40:56	2200	House Finch	F	-120.3612389	50.66778333
041868E9A8	2015-10-08 12:40:59	2200	House Finch	F	-120.3612389	50.66778333
041868E9A8	2015-10-08 12:41:02	2200	House Finch	F	-120.3612389	50.66778333
041868E9A8	2015-10-08 12:41:05	2200	House Finch	F	-120.3612389	50.66778333
041868E9A8	2015-10-08 12:41:08	2200	House Finch	F	-120.3612389	50.66778333
041868E9A8	2015-10-08 12:41:11	2200	House Finch	F	-120.3612389	50.66778333
041868E9A8	2015-10-08 12:41:14	2200	House Finch	F	-120.3612389	50.66778333
041868E9A8	2015-10-08 12:41:16	2200	House Finch	F	-120.3612389	50.66778333
041868E9A8	2015-10-08 12:41:19	2200	House Finch	F	-120.3612389	50.66778333
041868E9A8	2015-10-08 12:41:24	2200	House Finch	F	-120.3612389	50.66778333
041868E9A8	2015-10-08 12:41:27	2200	House Finch	F	-120.3612389	50.66778333
041868E9A8	2015-10-08 12:42:48	2200	House Finch	F	-120.3612389	50.66778333
041868E9A8	2015-10-08 12:42:51	2200	House Finch	F	-120.3612389	50.66778333
041868E9A8	2015-10-08 12:42:54	2200	House Finch	F	-120.3612389	50.66778333
041868E9A8	2015-10-08 12:42:57	2200	House Finch	F	-120.3612389	50.66778333
041868E9A8	2015-10-08 12:43:00	2200	House Finch	F	-120.3612389	50.66778333
041868E9A8	2015-10-08 12:43:03	2200	House Finch	F	-120.3612389	50.66778333
041868E9A8	2015-10-08 12:43:06	2200	House Finch	F	-120.3612389	50.66778333
041868E9A8	2015-10-08 13:17:01	2200	House Finch	F	-120.3612389	50.66778333
041868E9A8	2015-10-08 13:17:04	2200	House Finch	F	-120.3612389	50.66778333
041868E9A8	2015-10-08 13:17:07	2200	House Finch	F	-120.3612389	50.66778333
041868E9A8	2015-10-08 16:55:42	2200	House Finch	F	-120.3612389	50.66778333
041868E9A8	2015-10-08 16:58:47	2200	House Finch	F	-120.3612389	50.66778333
041868E9A8	2015-10-08 16:58:50	2200	House Finch	F	-120.3612389	50.66778333
041868E9A8	2015-10-08 16:58:53	2200	House Finch	F	-120.3612389	50.66778333
041868E9A8	2015-10-08 16:59:42	2200	House Finch	F	-120.3612389	50.66778333
041868E9A8	2015-10-08 16:59:45	2200	House Finch	F	-120.3612389	50.66778333
041868E9A8	2015-10-08 16:59:52	2200	House Finch	F	-120.3612389	50.66778333
041868E9A8	2015-10-08 16:59:54	2200	House Finch	F	-120.3612389	50.66778333
041868E9A8	2015-10-08 17:01:59	2200	House Finch	F	-120.3612389	50.66778333
041868E9A8	2015-10-08 17:02:02	2200	House Finch	F	-120.3612389	50.66778333
041868E9A8	2015-10-08 17:02:19	2200	House Finch	F	-120.3612389	50.66778333
041868E9A8	2015-10-08 17:02:40	2200	House Finch	F	-120.3612389	50.66778333
041868E9A8	2015-10-08 17:02:47	2200	House Finch	F	-120.3612389	50.66778333
041868E9A8	2015-10-08 17:02:50	2200	House Finch	F	-120.3612389	50.66778333
041868E9A8	2015-10-08 17:02:55	2200	House Finch	F	-120.3612389	50.66778333
041868E9A8	2015-10-08 17:03:00	2200	House Finch	F	-120.3612389	50.66778333
041868E9A8	2015-10-08 17:03:11	2200	House Finch	F	-120.3612389	50.66778333
041868E9A8	2015-10-08 17:05:28	2200	House Finch	F	-120.3612389	50.66778333
041868E9A8	2015-10-08 17:05:59	2200	House Finch	F	-120.3612389	50.66778333
041868E9A8	2015-10-08 17:06:02	2200	House Finch	F	-120.3612389	50.66778333
041868E9A8	2015-10-08 17:06:05	2200	House Finch	F	-120.3612389	50.66778333
041868E9A8	2015-10-08 17:07:02	2200	House Finch	F	-120.3612389	50.66778333
041868E9A8	2015-10-08 17:07:19	2200	House Finch	F	-120.3612389	50.66778333
041868E9A8	2015-10-08 17:07:24	2200	House Finch	F	-120.3612389	50.66778333
041868E9A8	2015-10-08 17:07:29	2200	House Finch	F	-120.3612389	50.66778333
041868E9A8	2015-10-08 17:07:42	2200	House Finch	F	-120.3612389	50.66778333
041868E9A8	2015-10-08 17:07:45	2200	House Finch	F	-120.3612389	50.66778333
041868E9A8	2015-10-08 17:08:12	2200	House Finch	F	-120.3612389	50.66778333
041868E9A8	2015-10-08 17:08:23	2200	House Finch	F	-120.3612389	50.66778333
041868E9A8	2015-10-08 17:08:34	2200	House Finch	F	-120.3612389	50.66778333
041868E9A8	2015-10-08 17:08:46	2200	House Finch	F	-120.3612389	50.66778333
041868E9A8	2015-10-09 14:00:17	2200	House Finch	F	-120.3612389	50.66778333
041868E9A8	2015-10-09 14:00:20	2200	House Finch	F	-120.3612389	50.66778333
041868E9A8	2015-10-09 14:00:29	2200	House Finch	F	-120.3612389	50.66778333
041868E9A8	2015-10-09 14:00:32	2200	House Finch	F	-120.3612389	50.66778333
041868E9A8	2015-10-09 14:00:35	2200	House Finch	F	-120.3612389	50.66778333
041868E9A8	2015-10-09 14:01:25	2200	House Finch	F	-120.3612389	50.66778333
041868E9A8	2015-10-09 14:01:28	2200	House Finch	F	-120.3612389	50.66778333
041868E9A8	2015-10-09 14:01:31	2200	House Finch	F	-120.3612389	50.66778333
041868E9A8	2015-10-09 14:11:00	2200	House Finch	F	-120.3612389	50.66778333
041868E9A8	2015-10-09 14:11:05	2200	House Finch	F	-120.3612389	50.66778333
041868E9A8	2015-10-09 14:11:08	2200	House Finch	F	-120.3612389	50.66778333
041869123C	2015-10-15 10:16:52	2200	House Finch	M	-120.3612389	50.66778333
041869123C	2015-10-15 10:16:55	2200	House Finch	M	-120.3612389	50.66778333
041869123C	2015-10-15 10:16:58	2200	House Finch	M	-120.3612389	50.66778333
041869123C	2015-10-15 10:17:53	2200	House Finch	M	-120.3612389	50.66778333
041869123C	2015-10-15 10:20:34	2200	House Finch	M	-120.3612389	50.66778333
041869123C	2015-10-15 10:20:37	2200	House Finch	M	-120.3612389	50.66778333
041869123C	2015-10-15 10:23:44	2200	House Finch	M	-120.3612389	50.66778333
041869123C	2015-10-15 10:23:47	2200	House Finch	M	-120.3612389	50.66778333
041869123C	2015-10-15 10:23:50	2200	House Finch	M	-120.3612389	50.66778333
041869123C	2015-10-15 10:24:59	2200	House Finch	M	-120.3612389	50.66778333
041869123C	2015-10-15 10:25:04	2200	House Finch	M	-120.3612389	50.66778333
041869123C	2015-10-15 10:25:09	2200	House Finch	M	-120.3612389	50.66778333
041869123C	2015-10-15 10:25:12	2200	House Finch	M	-120.3612389	50.66778333
041869123C	2015-10-15 10:25:15	2200	House Finch	M	-120.3612389	50.66778333
041869123C	2015-10-15 10:25:18	2200	House Finch	M	-120.3612389	50.66778333
041869123C	2015-10-15 10:25:27	2200	House Finch	M	-120.3612389	50.66778333
041869123C	2015-10-15 10:25:30	2200	House Finch	M	-120.3612389	50.66778333
041869123C	2015-10-15 10:25:37	2200	House Finch	M	-120.3612389	50.66778333
041869123C	2015-10-15 10:25:40	2200	House Finch	M	-120.3612389	50.66778333
041869123C	2015-10-15 10:25:43	2200	House Finch	M	-120.3612389	50.66778333
041869123C	2015-10-15 10:25:46	2200	House Finch	M	-120.3612389	50.66778333
041869123C	2015-10-15 10:26:07	2200	House Finch	M	-120.3612389	50.66778333
041869123C	2015-10-15 10:26:16	2200	House Finch	M	-120.3612389	50.66778333
041869123C	2015-10-15 10:26:19	2200	House Finch	M	-120.3612389	50.66778333
041869123C	2015-10-15 10:26:22	2200	House Finch	M	-120.3612389	50.66778333
041869123C	2015-10-15 10:26:25	2200	House Finch	M	-120.3612389	50.66778333
041869123C	2015-10-15 10:26:28	2200	House Finch	M	-120.3612389	50.66778333
041869123C	2015-10-15 10:26:31	2200	House Finch	M	-120.3612389	50.66778333
041869123C	2015-10-15 10:26:34	2200	House Finch	M	-120.3612389	50.66778333
041869123C	2015-10-15 10:26:37	2200	House Finch	M	-120.3612389	50.66778333
041869123C	2015-10-15 10:26:40	2200	House Finch	M	-120.3612389	50.66778333
041869123C	2015-10-15 10:26:45	2200	House Finch	M	-120.3612389	50.66778333
041869123C	2015-10-15 10:29:12	2200	House Finch	M	-120.3612389	50.66778333
041869123C	2015-10-15 10:29:15	2200	House Finch	M	-120.3612389	50.66778333
041869123C	2015-10-15 10:29:18	2200	House Finch	M	-120.3612389	50.66778333
041869123C	2015-10-15 10:29:21	2200	House Finch	M	-120.3612389	50.66778333
041869123C	2015-10-15 10:29:24	2200	House Finch	M	-120.3612389	50.66778333
041869123C	2015-10-16 09:16:29	2200	House Finch	M	-120.3612389	50.66778333
041869123C	2015-10-16 09:16:32	2200	House Finch	M	-120.3612389	50.66778333
041869123C	2015-10-16 09:18:01	2200	House Finch	M	-120.3612389	50.66778333
041869123C	2015-10-16 09:18:04	2200	House Finch	M	-120.3612389	50.66778333
041869123C	2015-10-16 09:20:39	2200	House Finch	M	-120.3612389	50.66778333
041869123C	2015-10-16 09:20:42	2200	House Finch	M	-120.3612389	50.66778333
041869123C	2015-10-16 09:20:45	2200	House Finch	M	-120.3612389	50.66778333
041869123C	2015-10-16 09:20:48	2200	House Finch	M	-120.3612389	50.66778333
041869123C	2015-10-16 09:20:53	2200	House Finch	M	-120.3612389	50.66778333
041869123C	2015-10-16 09:21:04	2200	House Finch	M	-120.3612389	50.66778333
041869123C	2015-10-16 09:21:09	2200	House Finch	M	-120.3612389	50.66778333
041869123C	2015-10-16 09:21:24	2200	House Finch	M	-120.3612389	50.66778333
041869123C	2015-10-16 09:21:37	2200	House Finch	M	-120.3612389	50.66778333
041869123C	2015-10-16 09:23:16	2200	House Finch	M	-120.3612389	50.66778333
041869123C	2015-10-16 09:23:29	2200	House Finch	M	-120.3612389	50.66778333
041869123C	2015-10-16 09:23:32	2200	House Finch	M	-120.3612389	50.66778333
041869123C	2015-10-16 09:23:49	2200	House Finch	M	-120.3612389	50.66778333
041869123C	2015-10-16 09:24:10	2200	House Finch	M	-120.3612389	50.66778333
041869123C	2015-10-16 09:24:13	2200	House Finch	M	-120.3612389	50.66778333
041869123C	2015-10-16 09:24:16	2200	House Finch	M	-120.3612389	50.66778333
041869123C	2015-10-16 09:24:19	2200	House Finch	M	-120.3612389	50.66778333
041869123C	2015-10-16 09:24:24	2200	House Finch	M	-120.3612389	50.66778333
041869123C	2015-10-16 09:24:27	2200	House Finch	M	-120.3612389	50.66778333
041869123C	2015-10-16 09:24:30	2200	House Finch	M	-120.3612389	50.66778333
041869123C	2015-10-16 09:24:33	2200	House Finch	M	-120.3612389	50.66778333
041869123C	2015-10-16 09:24:52	2200	House Finch	M	-120.3612389	50.66778333
041869123C	2015-10-16 09:26:17	2200	House Finch	M	-120.3612389	50.66778333
041869123C	2015-10-16 09:26:44	2200	House Finch	M	-120.3612389	50.66778333
041869123C	2015-10-16 09:26:53	2200	House Finch	M	-120.3612389	50.66778333
041869123C	2015-10-16 09:27:08	2200	House Finch	M	-120.3612389	50.66778333
041869123C	2015-10-16 09:27:27	2200	House Finch	M	-120.3612389	50.66778333
041869123C	2015-10-16 09:27:34	2200	House Finch	M	-120.3612389	50.66778333
041869123C	2015-10-16 09:27:37	2200	House Finch	M	-120.3612389	50.66778333
041869123C	2015-10-16 09:27:48	2200	House Finch	M	-120.3612389	50.66778333
06200003AA	2015-09-27 12:52:10	2700	House Finch	F	-120.3631833	50.66909444
06200003AA	2015-09-27 12:52:12	2700	House Finch	F	-120.3631833	50.66909444
06200003AA	2015-09-27 12:52:14	2700	House Finch	F	-120.3631833	50.66909444
06200003AA	2015-09-27 12:52:16	2700	House Finch	F	-120.3631833	50.66909444
06200003AA	2015-09-27 12:52:18	2700	House Finch	F	-120.3631833	50.66909444
06200003AA	2015-09-27 12:52:20	2700	House Finch	F	-120.3631833	50.66909444
06200003AA	2015-09-27 12:52:22	2700	House Finch	F	-120.3631833	50.66909444
06200003AA	2015-09-27 12:52:24	2700	House Finch	F	-120.3631833	50.66909444
06200003AA	2015-09-27 12:52:26	2700	House Finch	F	-120.3631833	50.66909444
06200003AA	2015-09-27 12:52:28	2700	House Finch	F	-120.3631833	50.66909444
06200003AA	2015-09-27 12:52:30	2700	House Finch	F	-120.3631833	50.66909444
06200003AA	2015-09-27 12:52:32	2700	House Finch	F	-120.3631833	50.66909444
06200003AA	2015-09-27 12:52:34	2700	House Finch	F	-120.3631833	50.66909444
06200003AA	2015-09-27 12:52:36	2700	House Finch	F	-120.3631833	50.66909444
06200003AA	2015-09-27 12:52:38	2700	House Finch	F	-120.3631833	50.66909444
06200003AA	2015-09-27 12:52:40	2700	House Finch	F	-120.3631833	50.66909444
06200003AA	2015-09-27 12:52:42	2700	House Finch	F	-120.3631833	50.66909444
06200003AA	2015-09-27 12:52:44	2700	House Finch	F	-120.3631833	50.66909444
06200003AA	2015-09-27 12:52:46	2700	House Finch	F	-120.3631833	50.66909444
06200003AA	2015-09-27 12:52:48	2700	House Finch	F	-120.3631833	50.66909444
06200003AA	2015-09-27 12:52:50	2700	House Finch	F	-120.3631833	50.66909444
06200003AA	2015-09-27 12:52:52	2700	House Finch	F	-120.3631833	50.66909444
06200003AA	2015-09-27 12:52:54	2700	House Finch	F	-120.3631833	50.66909444
06200003AA	2015-09-27 12:52:56	2700	House Finch	F	-120.3631833	50.66909444
06200003AA	2015-09-27 12:52:58	2700	House Finch	F	-120.3631833	50.66909444
06200003AA	2015-09-27 12:53:00	2700	House Finch	F	-120.3631833	50.66909444
06200003AA	2015-09-27 12:53:02	2700	House Finch	F	-120.3631833	50.66909444
06200003AA	2015-09-27 12:53:04	2700	House Finch	F	-120.3631833	50.66909444
06200003AA	2015-09-27 12:53:06	2700	House Finch	F	-120.3631833	50.66909444
06200003AA	2015-09-27 12:53:08	2700	House Finch	F	-120.3631833	50.66909444
06200003AA	2015-09-27 12:53:10	2700	House Finch	F	-120.3631833	50.66909444
06200003AA	2015-09-27 12:53:12	2700	House Finch	F	-120.3631833	50.66909444
06200003AA	2015-09-27 12:53:14	2700	House Finch	F	-120.3631833	50.66909444
06200003AA	2015-09-27 12:53:16	2700	House Finch	F	-120.3631833	50.66909444
06200003AA	2015-09-27 12:53:18	2700	House Finch	F	-120.3631833	50.66909444
06200003AA	2015-09-27 12:53:20	2700	House Finch	F	-120.3631833	50.66909444
06200003AA	2015-09-27 12:53:22	2700	House Finch	F	-120.3631833	50.66909444
06200003AA	2015-09-27 12:53:24	2700	House Finch	F	-120.3631833	50.66909444
06200003AA	2015-09-27 12:53:26	2700	House Finch	F	-120.3631833	50.66909444
06200003AA	2015-09-27 12:53:28	2700	House Finch	F	-120.3631833	50.66909444
06200003AA	2015-09-27 12:53:30	2700	House Finch	F	-120.3631833	50.66909444
06200003AA	2015-09-27 12:53:32	2700	House Finch	F	-120.3631833	50.66909444
06200003AA	2015-09-27 12:53:34	2700	House Finch	F	-120.3631833	50.66909444
06200003AA	2015-09-27 12:53:36	2700	House Finch	F	-120.3631833	50.66909444
06200003AA	2015-09-27 12:53:38	2700	House Finch	F	-120.3631833	50.66909444
06200003AA	2015-09-27 12:53:40	2700	House Finch	F	-120.3631833	50.66909444
06200003AA	2015-09-27 12:53:42	2700	House Finch	F	-120.3631833	50.66909444
06200003AA	2015-09-27 12:53:44	2700	House Finch	F	-120.3631833	50.66909444
06200003AA	2015-09-27 12:53:46	2700	House Finch	F	-120.3631833	50.66909444
06200003AA	2015-09-27 12:53:48	2700	House Finch	F	-120.3631833	50.66909444
06200003AA	2015-09-27 12:53:50	2700	House Finch	F	-120.3631833	50.66909444
06200003AA	2015-09-27 12:53:52	2700	House Finch	F	-120.3631833	50.66909444
06200003AA	2015-09-27 12:53:54	2700	House Finch	F	-120.3631833	50.66909444
06200003AA	2015-09-27 12:53:55	2700	House Finch	F	-120.3631833	50.66909444
06200003AA	2015-09-27 12:53:57	2700	House Finch	F	-120.3631833	50.66909444
06200003AA	2015-09-27 12:53:59	2700	House Finch	F	-120.3631833	50.66909444
06200003AA	2015-09-27 12:54:01	2700	House Finch	F	-120.3631833	50.66909444
06200003AA	2015-09-27 12:54:03	2700	House Finch	F	-120.3631833	50.66909444
06200003AA	2015-09-27 12:54:05	2700	House Finch	F	-120.3631833	50.66909444
06200003AA	2015-09-27 12:54:07	2700	House Finch	F	-120.3631833	50.66909444
06200003AA	2015-09-27 12:54:09	2700	House Finch	F	-120.3631833	50.66909444
06200003AA	2015-09-27 12:54:11	2700	House Finch	F	-120.3631833	50.66909444
06200003AA	2015-09-27 12:54:13	2700	House Finch	F	-120.3631833	50.66909444
06200003AA	2015-09-27 12:54:15	2700	House Finch	F	-120.3631833	50.66909444
06200003AA	2015-09-27 12:54:17	2700	House Finch	F	-120.3631833	50.66909444
06200003AA	2015-09-27 12:54:19	2700	House Finch	F	-120.3631833	50.66909444
06200003AA	2015-09-27 12:54:21	2700	House Finch	F	-120.3631833	50.66909444
06200003AA	2015-09-27 12:54:23	2700	House Finch	F	-120.3631833	50.66909444
06200003AA	2015-09-27 12:54:25	2700	House Finch	F	-120.3631833	50.66909444
06200003AA	2015-09-27 12:54:27	2700	House Finch	F	-120.3631833	50.66909444
06200003AA	2015-09-27 12:54:29	2700	House Finch	F	-120.3631833	50.66909444
06200003AA	2015-09-27 12:54:31	2700	House Finch	F	-120.3631833	50.66909444
06200003AA	2015-09-27 12:54:33	2700	House Finch	F	-120.3631833	50.66909444
06200003AA	2015-09-27 12:54:35	2700	House Finch	F	-120.3631833	50.66909444
06200003AA	2015-09-27 12:54:37	2700	House Finch	F	-120.3631833	50.66909444
06200003AA	2015-09-27 12:54:39	2700	House Finch	F	-120.3631833	50.66909444
06200003AA	2015-09-27 12:54:41	2700	House Finch	F	-120.3631833	50.66909444
06200003AA	2015-09-27 12:54:43	2700	House Finch	F	-120.3631833	50.66909444
06200003AA	2015-09-27 12:54:45	2700	House Finch	F	-120.3631833	50.66909444
06200003AA	2015-09-27 12:54:47	2700	House Finch	F	-120.3631833	50.66909444
06200003AA	2015-09-27 12:54:49	2700	House Finch	F	-120.3631833	50.66909444
06200003AA	2015-09-27 12:54:51	2700	House Finch	F	-120.3631833	50.66909444
06200003AA	2015-09-27 12:54:53	2700	House Finch	F	-120.3631833	50.66909444
06200003AA	2015-09-27 12:54:55	2700	House Finch	F	-120.3631833	50.66909444
06200003AA	2015-09-27 12:54:57	2700	House Finch	F	-120.3631833	50.66909444
06200003AA	2015-09-27 12:54:59	2700	House Finch	F	-120.3631833	50.66909444
06200003AA	2015-09-27 12:55:01	2700	House Finch	F	-120.3631833	50.66909444
06200003AA	2015-09-27 12:55:03	2700	House Finch	F	-120.3631833	50.66909444
06200003AA	2015-09-27 12:55:05	2700	House Finch	F	-120.3631833	50.66909444
06200003AA	2015-09-27 12:55:07	2700	House Finch	F	-120.3631833	50.66909444
06200003AA	2015-09-27 12:55:09	2700	House Finch	F	-120.3631833	50.66909444
06200003AA	2015-09-27 12:55:11	2700	House Finch	F	-120.3631833	50.66909444
06200003AA	2015-09-27 12:55:13	2700	House Finch	F	-120.3631833	50.66909444
06200003AA	2015-09-27 12:55:15	2700	House Finch	F	-120.3631833	50.66909444
06200003AA	2015-09-27 12:55:17	2700	House Finch	F	-120.3631833	50.66909444
06200003AA	2015-09-27 12:55:19	2700	House Finch	F	-120.3631833	50.66909444
06200003AA	2015-09-27 12:55:21	2700	House Finch	F	-120.3631833	50.66909444
06200003AA	2015-09-27 12:55:23	2700	House Finch	F	-120.3631833	50.66909444
06200003AA	2015-09-27 12:55:25	2700	House Finch	F	-120.3631833	50.66909444
06200003AA	2015-09-27 12:55:27	2700	House Finch	F	-120.3631833	50.66909444
06200003AA	2015-09-27 12:55:29	2700	House Finch	F	-120.3631833	50.66909444
06200003AA	2015-09-27 12:55:31	2700	House Finch	F	-120.3631833	50.66909444
06200003AA	2015-09-27 12:55:33	2700	House Finch	F	-120.3631833	50.66909444
06200003AA	2015-09-27 12:55:35	2700	House Finch	F	-120.3631833	50.66909444
06200003AA	2015-09-27 12:55:37	2700	House Finch	F	-120.3631833	50.66909444
06200003AA	2015-09-27 12:55:39	2700	House Finch	F	-120.3631833	50.66909444
06200003AA	2015-09-27 12:55:41	2700	House Finch	F	-120.3631833	50.66909444
06200003AA	2015-09-27 12:55:43	2700	House Finch	F	-120.3631833	50.66909444
06200003AA	2015-09-27 12:55:45	2700	House Finch	F	-120.3631833	50.66909444
06200003AA	2015-09-27 12:55:47	2700	House Finch	F	-120.3631833	50.66909444
06200003AA	2015-09-27 12:55:49	2700	House Finch	F	-120.3631833	50.66909444
06200003AA	2015-09-27 12:55:51	2700	House Finch	F	-120.3631833	50.66909444
06200003AA	2015-09-27 12:55:53	2700	House Finch	F	-120.3631833	50.66909444
06200003AA	2015-09-27 12:55:55	2700	House Finch	F	-120.3631833	50.66909444
06200003AA	2015-09-27 12:55:57	2700	House Finch	F	-120.3631833	50.66909444
06200003AA	2015-09-27 12:55:59	2700	House Finch	F	-120.3631833	50.66909444
06200003AA	2015-09-27 12:56:01	2700	House Finch	F	-120.3631833	50.66909444
06200003AA	2015-09-27 12:56:03	2700	House Finch	F	-120.3631833	50.66909444
06200003AA	2015-09-27 12:56:05	2700	House Finch	F	-120.3631833	50.66909444
06200003AA	2015-09-27 12:56:07	2700	House Finch	F	-120.3631833	50.66909444
06200003AA	2015-09-27 12:56:09	2700	House Finch	F	-120.3631833	50.66909444
06200003AA	2015-09-27 12:56:11	2700	House Finch	F	-120.3631833	50.66909444
06200003AA	2015-09-27 12:56:13	2700	House Finch	F	-120.3631833	50.66909444
06200003AA	2015-09-27 12:56:15	2700	House Finch	F	-120.3631833	50.66909444
06200003AA	2015-09-27 12:56:17	2700	House Finch	F	-120.3631833	50.66909444
06200003AA	2015-09-27 12:56:19	2700	House Finch	F	-120.3631833	50.66909444
06200003AA	2015-09-27 12:56:21	2700	House Finch	F	-120.3631833	50.66909444
06200003AA	2015-09-27 12:56:23	2700	House Finch	F	-120.3631833	50.66909444
06200003AA	2015-09-27 12:56:25	2700	House Finch	F	-120.3631833	50.66909444
06200003AA	2015-09-27 12:56:27	2700	House Finch	F	-120.3631833	50.66909444
06200003AA	2015-09-27 12:56:29	2700	House Finch	F	-120.3631833	50.66909444
06200003AA	2015-09-27 12:56:31	2700	House Finch	F	-120.3631833	50.66909444
06200003AA	2015-09-27 12:56:33	2700	House Finch	F	-120.3631833	50.66909444
06200003AA	2015-09-27 12:56:35	2700	House Finch	F	-120.3631833	50.66909444
06200003AA	2015-09-27 12:56:37	2700	House Finch	F	-120.3631833	50.66909444
06200003AA	2015-09-27 12:56:39	2700	House Finch	F	-120.3631833	50.66909444
06200003AA	2015-09-27 12:56:41	2700	House Finch	F	-120.3631833	50.66909444
06200003AA	2015-09-27 12:56:43	2700	House Finch	F	-120.3631833	50.66909444
06200003AA	2015-09-27 12:56:45	2700	House Finch	F	-120.3631833	50.66909444
06200003AA	2015-09-27 12:56:47	2700	House Finch	F	-120.3631833	50.66909444
06200003AA	2015-09-27 12:56:49	2700	House Finch	F	-120.3631833	50.66909444
06200003AA	2015-09-27 12:56:51	2700	House Finch	F	-120.3631833	50.66909444
06200003AA	2015-09-27 12:56:53	2700	House Finch	F	-120.3631833	50.66909444
06200003AA	2015-09-27 12:56:55	2700	House Finch	F	-120.3631833	50.66909444
06200003AA	2015-09-27 12:56:57	2700	House Finch	F	-120.3631833	50.66909444
06200003AA	2015-09-27 12:56:59	2700	House Finch	F	-120.3631833	50.66909444
06200003AA	2015-09-27 12:57:01	2700	House Finch	F	-120.3631833	50.66909444
06200003AA	2015-09-27 12:57:03	2700	House Finch	F	-120.3631833	50.66909444
06200003AA	2015-09-27 12:57:05	2700	House Finch	F	-120.3631833	50.66909444
06200003AA	2015-09-27 12:57:07	2700	House Finch	F	-120.3631833	50.66909444
06200003AA	2015-09-27 12:57:09	2700	House Finch	F	-120.3631833	50.66909444
06200003AA	2015-09-27 14:52:25	2700	House Finch	F	-120.3631833	50.66909444
06200003AA	2015-09-27 14:52:27	2700	House Finch	F	-120.3631833	50.66909444
06200003AA	2015-09-27 14:52:29	2700	House Finch	F	-120.3631833	50.66909444
06200003AA	2015-09-27 14:52:32	2700	House Finch	F	-120.3631833	50.66909444
06200003AA	2015-09-27 14:52:34	2700	House Finch	F	-120.3631833	50.66909444
06200003AA	2015-09-27 14:52:36	2700	House Finch	F	-120.3631833	50.66909444
06200003AA	2015-09-27 14:52:38	2700	House Finch	F	-120.3631833	50.66909444
06200003AA	2015-09-27 14:52:40	2700	House Finch	F	-120.3631833	50.66909444
06200003AA	2015-09-27 14:52:42	2700	House Finch	F	-120.3631833	50.66909444
06200003AA	2015-09-27 14:52:44	2700	House Finch	F	-120.3631833	50.66909444
06200003AA	2015-09-27 14:52:46	2700	House Finch	F	-120.3631833	50.66909444
06200003AA	2015-09-27 14:52:48	2700	House Finch	F	-120.3631833	50.66909444
06200003AA	2015-09-27 14:52:50	2700	House Finch	F	-120.3631833	50.66909444
06200003AA	2015-09-27 14:52:52	2700	House Finch	F	-120.3631833	50.66909444
06200003AA	2015-09-27 14:52:54	2700	House Finch	F	-120.3631833	50.66909444
06200003AA	2015-09-27 14:52:57	2700	House Finch	F	-120.3631833	50.66909444
06200003AA	2015-09-27 14:52:59	2700	House Finch	F	-120.3631833	50.66909444
06200003AA	2015-09-27 14:53:01	2700	House Finch	F	-120.3631833	50.66909444
06200003AA	2015-09-27 14:53:06	2700	House Finch	F	-120.3631833	50.66909444
06200003AA	2015-09-27 14:53:12	2700	House Finch	F	-120.3631833	50.66909444
06200003AA	2015-09-27 14:53:14	2700	House Finch	F	-120.3631833	50.66909444
06200003AA	2015-09-27 14:53:16	2700	House Finch	F	-120.3631833	50.66909444
06200003AA	2015-09-27 14:53:18	2700	House Finch	F	-120.3631833	50.66909444
06200003AA	2015-09-27 14:53:20	2700	House Finch	F	-120.3631833	50.66909444
06200003AA	2015-09-27 14:53:22	2700	House Finch	F	-120.3631833	50.66909444
06200003AA	2015-09-27 14:53:24	2700	House Finch	F	-120.3631833	50.66909444
06200003AA	2015-09-27 14:53:26	2700	House Finch	F	-120.3631833	50.66909444
06200003AA	2015-09-27 14:53:28	2700	House Finch	F	-120.3631833	50.66909444
06200003AA	2015-09-27 14:53:33	2700	House Finch	F	-120.3631833	50.66909444
06200003AA	2015-09-27 14:53:35	2700	House Finch	F	-120.3631833	50.66909444
06200003AA	2015-09-27 14:53:37	2700	House Finch	F	-120.3631833	50.66909444
06200003AA	2015-09-27 14:53:39	2700	House Finch	F	-120.3631833	50.66909444
06200003AA	2015-09-27 14:53:41	2700	House Finch	F	-120.3631833	50.66909444
06200003AA	2015-09-27 14:53:43	2700	House Finch	F	-120.3631833	50.66909444
06200003AA	2015-09-27 14:53:45	2700	House Finch	F	-120.3631833	50.66909444
06200003AA	2015-09-27 14:53:48	2700	House Finch	F	-120.3631833	50.66909444
06200003AA	2015-09-27 14:53:50	2700	House Finch	F	-120.3631833	50.66909444
06200003AA	2015-09-27 14:53:52	2700	House Finch	F	-120.3631833	50.66909444
06200003AA	2015-09-27 14:53:54	2700	House Finch	F	-120.3631833	50.66909444
06200003AA	2015-09-27 14:53:56	2700	House Finch	F	-120.3631833	50.66909444
06200003AA	2015-09-27 14:53:58	2700	House Finch	F	-120.3631833	50.66909444
06200003AA	2015-09-27 14:54:00	2700	House Finch	F	-120.3631833	50.66909444
06200003AA	2015-09-27 14:54:02	2700	House Finch	F	-120.3631833	50.66909444
06200003AA	2015-09-27 14:54:04	2700	House Finch	F	-120.3631833	50.66909444
06200003AA	2015-09-27 14:54:07	2700	House Finch	F	-120.3631833	50.66909444
06200003AA	2015-09-27 14:54:09	2700	House Finch	F	-120.3631833	50.66909444
06200003AA	2015-09-27 14:54:11	2700	House Finch	F	-120.3631833	50.66909444
06200003AA	2015-09-27 14:54:13	2700	House Finch	F	-120.3631833	50.66909444
06200003AA	2015-09-27 14:54:15	2700	House Finch	F	-120.3631833	50.66909444
06200003AA	2015-09-27 14:54:17	2700	House Finch	F	-120.3631833	50.66909444
06200003AA	2015-09-27 14:54:19	2700	House Finch	F	-120.3631833	50.66909444
06200003AA	2015-09-27 14:54:21	2700	House Finch	F	-120.3631833	50.66909444
06200003AA	2015-09-27 14:54:23	2700	House Finch	F	-120.3631833	50.66909444
06200003AA	2015-09-27 14:54:25	2700	House Finch	F	-120.3631833	50.66909444
06200003AA	2015-09-27 14:54:27	2700	House Finch	F	-120.3631833	50.66909444
06200003AA	2015-09-27 14:54:29	2700	House Finch	F	-120.3631833	50.66909444
06200003AA	2015-09-27 14:54:32	2700	House Finch	F	-120.3631833	50.66909444
06200003AA	2015-09-27 14:54:34	2700	House Finch	F	-120.3631833	50.66909444
06200003AA	2015-09-27 14:54:36	2700	House Finch	F	-120.3631833	50.66909444
06200003AA	2015-09-27 14:54:38	2700	House Finch	F	-120.3631833	50.66909444
06200003AA	2015-09-27 14:54:40	2700	House Finch	F	-120.3631833	50.66909444
06200003AA	2015-09-27 14:54:42	2700	House Finch	F	-120.3631833	50.66909444
06200003AA	2015-09-27 14:54:44	2700	House Finch	F	-120.3631833	50.66909444
06200003AA	2015-09-27 14:54:46	2700	House Finch	F	-120.3631833	50.66909444
06200003AA	2015-09-27 14:54:48	2700	House Finch	F	-120.3631833	50.66909444
06200003AA	2015-09-27 14:54:50	2700	House Finch	F	-120.3631833	50.66909444
06200003AA	2015-09-27 14:54:52	2700	House Finch	F	-120.3631833	50.66909444
06200003AA	2015-09-27 14:54:54	2700	House Finch	F	-120.3631833	50.66909444
06200003AA	2015-09-27 14:54:56	2700	House Finch	F	-120.3631833	50.66909444
06200003AA	2015-09-27 14:54:58	2700	House Finch	F	-120.3631833	50.66909444
06200003AA	2015-09-27 14:55:00	2700	House Finch	F	-120.3631833	50.66909444
06200003AA	2015-09-27 14:55:02	2700	House Finch	F	-120.3631833	50.66909444
06200003AA	2015-09-27 14:55:04	2700	House Finch	F	-120.3631833	50.66909444
06200003AA	2015-09-27 14:55:06	2700	House Finch	F	-120.3631833	50.66909444
06200003AA	2015-09-27 14:55:08	2700	House Finch	F	-120.3631833	50.66909444
06200003AA	2015-09-27 14:55:10	2700	House Finch	F	-120.3631833	50.66909444
06200003AA	2015-09-27 14:55:12	2700	House Finch	F	-120.3631833	50.66909444
06200003AA	2015-09-27 14:55:14	2700	House Finch	F	-120.3631833	50.66909444
06200003AA	2015-09-27 14:55:16	2700	House Finch	F	-120.3631833	50.66909444
06200003AA	2015-09-27 14:55:18	2700	House Finch	F	-120.3631833	50.66909444
06200003AA	2015-09-27 14:55:20	2700	House Finch	F	-120.3631833	50.66909444
06200003AA	2015-09-27 14:55:22	2700	House Finch	F	-120.3631833	50.66909444
06200003AA	2015-09-27 14:55:24	2700	House Finch	F	-120.3631833	50.66909444
06200003AA	2015-09-27 14:55:26	2700	House Finch	F	-120.3631833	50.66909444
06200003AA	2015-09-27 14:55:29	2700	House Finch	F	-120.3631833	50.66909444
06200003AA	2015-09-27 14:55:31	2700	House Finch	F	-120.3631833	50.66909444
06200003AA	2015-09-27 14:55:33	2700	House Finch	F	-120.3631833	50.66909444
06200003AA	2015-09-27 14:55:35	2700	House Finch	F	-120.3631833	50.66909444
06200003AA	2015-09-27 14:55:37	2700	House Finch	F	-120.3631833	50.66909444
06200003AA	2015-09-27 14:55:39	2700	House Finch	F	-120.3631833	50.66909444
06200003AA	2015-09-27 14:55:41	2700	House Finch	F	-120.3631833	50.66909444
06200003AA	2015-09-27 16:42:22	2700	House Finch	F	-120.3631833	50.66909444
06200003AA	2015-09-27 16:42:24	2700	House Finch	F	-120.3631833	50.66909444
06200003AA	2015-09-27 16:42:26	2700	House Finch	F	-120.3631833	50.66909444
06200003AA	2015-09-27 16:42:28	2700	House Finch	F	-120.3631833	50.66909444
06200003AA	2015-09-27 16:42:31	2700	House Finch	F	-120.3631833	50.66909444
06200003AA	2015-09-27 16:42:33	2700	House Finch	F	-120.3631833	50.66909444
06200003AA	2015-09-27 16:42:35	2700	House Finch	F	-120.3631833	50.66909444
06200003AA	2015-09-27 16:42:37	2700	House Finch	F	-120.3631833	50.66909444
06200003AA	2015-09-27 16:42:39	2700	House Finch	F	-120.3631833	50.66909444
06200003AA	2015-09-27 16:42:41	2700	House Finch	F	-120.3631833	50.66909444
06200003AA	2015-09-27 16:42:43	2700	House Finch	F	-120.3631833	50.66909444
06200003AA	2015-09-27 16:42:45	2700	House Finch	F	-120.3631833	50.66909444
06200003AA	2015-09-27 16:42:47	2700	House Finch	F	-120.3631833	50.66909444
06200003AA	2015-09-27 16:42:49	2700	House Finch	F	-120.3631833	50.66909444
06200003AA	2015-09-27 16:42:51	2700	House Finch	F	-120.3631833	50.66909444
06200003AA	2015-09-27 16:42:53	2700	House Finch	F	-120.3631833	50.66909444
06200003AA	2015-09-27 16:42:55	2700	House Finch	F	-120.3631833	50.66909444
06200003AA	2015-09-27 16:42:57	2700	House Finch	F	-120.3631833	50.66909444
06200003AA	2015-09-27 16:43:00	2700	House Finch	F	-120.3631833	50.66909444
06200003AA	2015-09-27 16:43:02	2700	House Finch	F	-120.3631833	50.66909444
06200003AA	2015-09-27 16:43:04	2700	House Finch	F	-120.3631833	50.66909444
06200003AA	2015-09-27 16:43:06	2700	House Finch	F	-120.3631833	50.66909444
06200003AA	2015-09-27 16:45:18	2700	House Finch	F	-120.3631833	50.66909444
06200003AA	2015-09-27 16:45:20	2700	House Finch	F	-120.3631833	50.66909444
06200003AA	2015-09-27 16:45:22	2700	House Finch	F	-120.3631833	50.66909444
06200003AA	2015-09-27 16:45:27	2700	House Finch	F	-120.3631833	50.66909444
06200003AA	2015-09-27 16:45:29	2700	House Finch	F	-120.3631833	50.66909444
06200003AA	2015-09-27 16:45:38	2700	House Finch	F	-120.3631833	50.66909444
06200003AA	2015-09-27 16:45:40	2700	House Finch	F	-120.3631833	50.66909444
06200003AA	2015-09-27 16:45:42	2700	House Finch	F	-120.3631833	50.66909444
06200003AA	2015-09-27 16:45:44	2700	House Finch	F	-120.3631833	50.66909444
06200003AA	2015-09-27 16:45:46	2700	House Finch	F	-120.3631833	50.66909444
06200003AA	2015-09-27 16:45:48	2700	House Finch	F	-120.3631833	50.66909444
06200003AA	2015-09-27 16:45:51	2700	House Finch	F	-120.3631833	50.66909444
06200003AA	2015-09-27 16:46:00	2700	House Finch	F	-120.3631833	50.66909444
06200003AA	2015-09-27 16:46:05	2700	House Finch	F	-120.3631833	50.66909444
06200003AA	2015-09-27 16:46:28	2700	House Finch	F	-120.3631833	50.66909444
06200003AA	2015-09-27 16:46:30	2700	House Finch	F	-120.3631833	50.66909444
06200003AA	2015-09-27 16:46:33	2700	House Finch	F	-120.3631833	50.66909444
06200003AA	2015-09-27 16:46:38	2700	House Finch	F	-120.3631833	50.66909444
06200003AA	2015-09-27 16:46:43	2700	House Finch	F	-120.3631833	50.66909444
06200003AA	2015-09-27 16:46:45	2700	House Finch	F	-120.3631833	50.66909444
06200003AA	2015-09-27 16:46:47	2700	House Finch	F	-120.3631833	50.66909444
06200003AA	2015-09-27 16:46:49	2700	House Finch	F	-120.3631833	50.66909444
06200003AA	2015-09-27 16:46:51	2700	House Finch	F	-120.3631833	50.66909444
06200003AA	2015-09-27 16:46:58	2700	House Finch	F	-120.3631833	50.66909444
06200003AA	2015-09-27 16:47:10	2700	House Finch	F	-120.3631833	50.66909444
06200003AA	2015-09-27 16:47:19	2700	House Finch	F	-120.3631833	50.66909444
06200003AA	2015-09-27 16:47:21	2700	House Finch	F	-120.3631833	50.66909444
06200003AA	2015-09-27 16:47:23	2700	House Finch	F	-120.3631833	50.66909444
06200003AA	2015-09-27 16:47:29	2700	House Finch	F	-120.3631833	50.66909444
06200003AA	2015-09-27 16:47:32	2700	House Finch	F	-120.3631833	50.66909444
06200003AA	2015-09-27 16:47:34	2700	House Finch	F	-120.3631833	50.66909444
06200003AA	2015-09-27 16:47:40	2700	House Finch	F	-120.3631833	50.66909444
06200003AA	2015-09-28 08:15:44	2700	House Finch	F	-120.3631833	50.66909444
06200003AA	2015-09-28 08:15:46	2700	House Finch	F	-120.3631833	50.66909444
06200003AA	2015-09-28 08:15:48	2700	House Finch	F	-120.3631833	50.66909444
06200003AA	2015-09-28 08:15:50	2700	House Finch	F	-120.3631833	50.66909444
06200003AA	2015-09-28 08:15:52	2700	House Finch	F	-120.3631833	50.66909444
06200003AA	2015-09-28 08:15:54	2700	House Finch	F	-120.3631833	50.66909444
06200003AA	2015-09-28 08:15:56	2700	House Finch	F	-120.3631833	50.66909444
06200003AA	2015-09-28 08:15:58	2700	House Finch	F	-120.3631833	50.66909444
06200003AA	2015-09-28 08:16:00	2700	House Finch	F	-120.3631833	50.66909444
06200003AA	2015-09-28 08:16:03	2700	House Finch	F	-120.3631833	50.66909444
06200003AA	2015-09-28 08:16:09	2700	House Finch	F	-120.3631833	50.66909444
06200003AA	2015-09-28 08:16:12	2700	House Finch	F	-120.3631833	50.66909444
06200003AA	2015-09-28 08:16:14	2700	House Finch	F	-120.3631833	50.66909444
06200003AA	2015-09-28 08:16:16	2700	House Finch	F	-120.3631833	50.66909444
06200003AA	2015-09-28 08:16:18	2700	House Finch	F	-120.3631833	50.66909444
06200003AA	2015-09-28 08:16:20	2700	House Finch	F	-120.3631833	50.66909444
06200003AA	2015-09-28 08:16:27	2700	House Finch	F	-120.3631833	50.66909444
06200003AA	2015-09-28 08:16:29	2700	House Finch	F	-120.3631833	50.66909444
06200003AA	2015-09-28 08:16:32	2700	House Finch	F	-120.3631833	50.66909444
06200003AA	2015-09-28 08:16:34	2700	House Finch	F	-120.3631833	50.66909444
06200003AA	2015-09-28 08:16:36	2700	House Finch	F	-120.3631833	50.66909444
06200003AA	2015-09-28 08:16:38	2700	House Finch	F	-120.3631833	50.66909444
06200003AA	2015-09-28 08:16:44	2700	House Finch	F	-120.3631833	50.66909444
06200003AA	2015-09-28 08:16:46	2700	House Finch	F	-120.3631833	50.66909444
06200003AA	2015-09-28 08:16:55	2700	House Finch	F	-120.3631833	50.66909444
06200003AA	2015-09-28 08:16:57	2700	House Finch	F	-120.3631833	50.66909444
06200003AA	2015-09-28 08:17:03	2700	House Finch	F	-120.3631833	50.66909444
06200003AA	2015-09-28 08:17:05	2700	House Finch	F	-120.3631833	50.66909444
06200003AA	2015-09-28 08:17:07	2700	House Finch	F	-120.3631833	50.66909444
06200003AA	2015-09-28 08:17:09	2700	House Finch	F	-120.3631833	50.66909444
06200003AA	2015-09-28 08:17:12	2700	House Finch	F	-120.3631833	50.66909444
06200003AA	2015-09-28 08:17:28	2700	House Finch	F	-120.3631833	50.66909444
06200003AA	2015-09-28 08:17:30	2700	House Finch	F	-120.3631833	50.66909444
06200003AA	2015-09-28 08:17:32	2700	House Finch	F	-120.3631833	50.66909444
06200003AA	2015-09-28 08:17:34	2700	House Finch	F	-120.3631833	50.66909444
06200003AA	2015-09-28 08:17:36	2700	House Finch	F	-120.3631833	50.66909444
06200003AA	2015-09-28 08:17:39	2700	House Finch	F	-120.3631833	50.66909444
06200003AA	2015-09-28 08:17:47	2700	House Finch	F	-120.3631833	50.66909444
06200003AA	2015-09-28 08:17:54	2700	House Finch	F	-120.3631833	50.66909444
06200003AA	2015-09-28 08:18:01	2700	House Finch	F	-120.3631833	50.66909444
06200003AA	2015-09-28 08:18:03	2700	House Finch	F	-120.3631833	50.66909444
06200003AA	2015-09-28 08:18:06	2700	House Finch	F	-120.3631833	50.66909444
06200003AA	2015-09-28 08:18:08	2700	House Finch	F	-120.3631833	50.66909444
06200003AA	2015-09-28 08:18:15	2700	House Finch	F	-120.3631833	50.66909444
06200003AA	2015-09-28 08:18:17	2700	House Finch	F	-120.3631833	50.66909444
06200003AA	2015-09-28 08:18:24	2700	House Finch	F	-120.3631833	50.66909444
06200003AA	2015-09-28 08:18:26	2700	House Finch	F	-120.3631833	50.66909444
06200003AA	2015-09-28 08:18:33	2700	House Finch	F	-120.3631833	50.66909444
06200003AA	2015-09-28 08:18:35	2700	House Finch	F	-120.3631833	50.66909444
06200003AA	2015-09-28 14:45:47	2700	House Finch	F	-120.3631833	50.66909444
06200003AA	2015-09-28 14:45:49	2700	House Finch	F	-120.3631833	50.66909444
06200003AA	2015-09-28 14:45:52	2700	House Finch	F	-120.3631833	50.66909444
06200003AA	2015-09-28 14:45:55	2700	House Finch	F	-120.3631833	50.66909444
06200003AA	2015-09-28 14:45:57	2700	House Finch	F	-120.3631833	50.66909444
06200003AA	2015-09-28 14:46:00	2700	House Finch	F	-120.3631833	50.66909444
06200003AA	2015-09-28 14:46:02	2700	House Finch	F	-120.3631833	50.66909444
06200003AA	2015-09-28 14:46:04	2700	House Finch	F	-120.3631833	50.66909444
06200003AA	2015-09-28 14:46:06	2700	House Finch	F	-120.3631833	50.66909444
06200003AA	2015-09-28 14:46:08	2700	House Finch	F	-120.3631833	50.66909444
06200003AA	2015-09-28 14:46:10	2700	House Finch	F	-120.3631833	50.66909444
06200003AA	2015-09-28 14:46:12	2700	House Finch	F	-120.3631833	50.66909444
06200003AA	2015-09-28 14:46:14	2700	House Finch	F	-120.3631833	50.66909444
06200003AA	2015-09-28 14:46:17	2700	House Finch	F	-120.3631833	50.66909444
06200003AA	2015-09-28 14:46:19	2700	House Finch	F	-120.3631833	50.66909444
06200003AA	2015-09-28 14:46:21	2700	House Finch	F	-120.3631833	50.66909444
06200003AA	2015-09-28 14:46:23	2700	House Finch	F	-120.3631833	50.66909444
06200003AA	2015-09-28 14:46:25	2700	House Finch	F	-120.3631833	50.66909444
06200003AA	2015-09-28 14:46:27	2700	House Finch	F	-120.3631833	50.66909444
06200003AA	2015-09-28 14:46:29	2700	House Finch	F	-120.3631833	50.66909444
06200003AA	2015-09-28 14:46:31	2700	House Finch	F	-120.3631833	50.66909444
06200003AA	2015-09-28 14:46:33	2700	House Finch	F	-120.3631833	50.66909444
06200003AA	2015-09-28 14:46:36	2700	House Finch	F	-120.3631833	50.66909444
06200003AA	2015-09-28 14:46:38	2700	House Finch	F	-120.3631833	50.66909444
06200003AA	2015-09-28 14:46:40	2700	House Finch	F	-120.3631833	50.66909444
06200003AA	2015-09-28 14:46:42	2700	House Finch	F	-120.3631833	50.66909444
06200003AA	2015-09-28 14:46:44	2700	House Finch	F	-120.3631833	50.66909444
06200003AA	2015-09-28 14:46:46	2700	House Finch	F	-120.3631833	50.66909444
06200003AA	2015-09-28 14:46:48	2700	House Finch	F	-120.3631833	50.66909444
06200003AA	2015-09-28 14:46:50	2700	House Finch	F	-120.3631833	50.66909444
06200003AA	2015-09-28 14:46:53	2700	House Finch	F	-120.3631833	50.66909444
06200003AA	2015-09-28 14:46:55	2700	House Finch	F	-120.3631833	50.66909444
06200003AA	2015-09-28 14:46:57	2700	House Finch	F	-120.3631833	50.66909444
06200003AA	2015-09-28 14:46:59	2700	House Finch	F	-120.3631833	50.66909444
06200003AA	2015-09-28 14:47:01	2700	House Finch	F	-120.3631833	50.66909444
06200003AA	2015-09-28 14:47:03	2700	House Finch	F	-120.3631833	50.66909444
06200003AA	2015-09-28 14:47:05	2700	House Finch	F	-120.3631833	50.66909444
06200003AA	2015-09-28 14:47:07	2700	House Finch	F	-120.3631833	50.66909444
06200003AA	2015-09-28 14:47:09	2700	House Finch	F	-120.3631833	50.66909444
06200003AA	2015-09-28 14:47:12	2700	House Finch	F	-120.3631833	50.66909444
06200003AA	2015-09-28 14:47:14	2700	House Finch	F	-120.3631833	50.66909444
06200003AA	2015-09-28 14:47:16	2700	House Finch	F	-120.3631833	50.66909444
06200003AA	2015-09-28 14:47:18	2700	House Finch	F	-120.3631833	50.66909444
06200003AA	2015-09-28 14:47:20	2700	House Finch	F	-120.3631833	50.66909444
06200003AA	2015-09-28 14:47:22	2700	House Finch	F	-120.3631833	50.66909444
06200003AA	2015-09-28 14:47:24	2700	House Finch	F	-120.3631833	50.66909444
06200003AA	2015-09-28 14:47:26	2700	House Finch	F	-120.3631833	50.66909444
06200003AA	2015-09-28 14:47:28	2700	House Finch	F	-120.3631833	50.66909444
06200003AA	2015-09-28 14:47:31	2700	House Finch	F	-120.3631833	50.66909444
06200003AA	2015-09-28 14:47:33	2700	House Finch	F	-120.3631833	50.66909444
06200003AA	2015-09-28 14:47:35	2700	House Finch	F	-120.3631833	50.66909444
06200003AA	2015-09-28 14:47:37	2700	House Finch	F	-120.3631833	50.66909444
06200003AA	2015-09-28 14:47:39	2700	House Finch	F	-120.3631833	50.66909444
06200003AA	2015-09-28 14:47:41	2700	House Finch	F	-120.3631833	50.66909444
06200003AA	2015-09-28 14:47:43	2700	House Finch	F	-120.3631833	50.66909444
06200003AA	2015-09-28 14:47:45	2700	House Finch	F	-120.3631833	50.66909444
06200003AA	2015-09-28 14:47:47	2700	House Finch	F	-120.3631833	50.66909444
06200003AA	2015-09-28 14:47:50	2700	House Finch	F	-120.3631833	50.66909444
06200003AA	2015-09-28 14:47:52	2700	House Finch	F	-120.3631833	50.66909444
06200003AA	2015-09-28 14:47:54	2700	House Finch	F	-120.3631833	50.66909444
06200003AA	2015-09-28 14:47:56	2700	House Finch	F	-120.3631833	50.66909444
06200003AA	2015-09-28 14:47:58	2700	House Finch	F	-120.3631833	50.66909444
06200003AA	2015-09-28 14:48:00	2700	House Finch	F	-120.3631833	50.66909444
06200003AA	2015-09-28 14:48:02	2700	House Finch	F	-120.3631833	50.66909444
06200003AA	2015-09-28 14:48:04	2700	House Finch	F	-120.3631833	50.66909444
06200003AA	2015-09-28 14:48:07	2700	House Finch	F	-120.3631833	50.66909444
06200003AA	2015-09-28 14:48:09	2700	House Finch	F	-120.3631833	50.66909444
06200003AA	2015-09-28 14:48:11	2700	House Finch	F	-120.3631833	50.66909444
06200003AA	2015-09-28 14:48:13	2700	House Finch	F	-120.3631833	50.66909444
06200003AA	2015-09-28 14:48:15	2700	House Finch	F	-120.3631833	50.66909444
06200003AA	2015-09-28 14:48:17	2700	House Finch	F	-120.3631833	50.66909444
06200003AA	2015-09-28 14:48:19	2700	House Finch	F	-120.3631833	50.66909444
06200003AA	2015-09-28 14:48:21	2700	House Finch	F	-120.3631833	50.66909444
06200003AA	2015-09-28 14:48:23	2700	House Finch	F	-120.3631833	50.66909444
06200003AA	2015-09-28 16:16:15	2700	House Finch	F	-120.3631833	50.66909444
06200003AA	2015-09-28 16:16:17	2700	House Finch	F	-120.3631833	50.66909444
06200003AA	2015-09-28 16:34:35	2700	House Finch	F	-120.3631833	50.66909444
06200003AA	2015-09-28 16:34:37	2700	House Finch	F	-120.3631833	50.66909444
06200003AA	2015-09-28 16:34:39	2700	House Finch	F	-120.3631833	50.66909444
06200003AA	2015-09-28 16:34:41	2700	House Finch	F	-120.3631833	50.66909444
06200003AA	2015-09-28 16:34:44	2700	House Finch	F	-120.3631833	50.66909444
06200003AA	2015-09-28 16:34:46	2700	House Finch	F	-120.3631833	50.66909444
06200003AA	2015-09-28 16:34:48	2700	House Finch	F	-120.3631833	50.66909444
06200003AA	2015-09-28 16:34:50	2700	House Finch	F	-120.3631833	50.66909444
06200003AA	2015-09-28 16:34:52	2700	House Finch	F	-120.3631833	50.66909444
06200003AA	2015-09-28 16:34:54	2700	House Finch	F	-120.3631833	50.66909444
06200003AA	2015-09-28 16:34:56	2700	House Finch	F	-120.3631833	50.66909444
06200003AA	2015-09-28 16:34:59	2700	House Finch	F	-120.3631833	50.66909444
06200003AA	2015-09-28 16:35:01	2700	House Finch	F	-120.3631833	50.66909444
06200003AA	2015-09-28 16:35:03	2700	House Finch	F	-120.3631833	50.66909444
06200003AA	2015-09-28 16:35:05	2700	House Finch	F	-120.3631833	50.66909444
06200003AA	2015-09-28 16:35:07	2700	House Finch	F	-120.3631833	50.66909444
06200003AA	2015-09-28 16:35:09	2700	House Finch	F	-120.3631833	50.66909444
06200003AA	2015-09-28 16:35:11	2700	House Finch	F	-120.3631833	50.66909444
06200003AA	2015-09-28 16:35:14	2700	House Finch	F	-120.3631833	50.66909444
06200003AA	2015-09-28 16:35:16	2700	House Finch	F	-120.3631833	50.66909444
06200003AA	2015-09-28 16:35:18	2700	House Finch	F	-120.3631833	50.66909444
06200003AA	2015-09-28 16:35:20	2700	House Finch	F	-120.3631833	50.66909444
06200003AA	2015-09-28 16:35:22	2700	House Finch	F	-120.3631833	50.66909444
06200003AA	2015-09-28 16:39:58	2700	House Finch	F	-120.3631833	50.66909444
06200003AA	2015-09-28 16:40:00	2700	House Finch	F	-120.3631833	50.66909444
06200003AA	2015-09-28 16:40:02	2700	House Finch	F	-120.3631833	50.66909444
06200003AA	2015-09-28 16:40:04	2700	House Finch	F	-120.3631833	50.66909444
06200003AA	2015-09-28 16:40:06	2700	House Finch	F	-120.3631833	50.66909444
06200003AA	2015-09-28 16:40:08	2700	House Finch	F	-120.3631833	50.66909444
06200003AA	2015-09-28 16:40:10	2700	House Finch	F	-120.3631833	50.66909444
06200003AA	2015-09-28 16:40:13	2700	House Finch	F	-120.3631833	50.66909444
06200003AA	2015-09-28 16:40:15	2700	House Finch	F	-120.3631833	50.66909444
06200003AA	2015-09-28 16:40:17	2700	House Finch	F	-120.3631833	50.66909444
06200003AA	2015-09-28 16:40:19	2700	House Finch	F	-120.3631833	50.66909444
06200003AA	2015-09-28 16:40:21	2700	House Finch	F	-120.3631833	50.66909444
06200003AA	2015-09-28 16:58:14	2700	House Finch	F	-120.3631833	50.66909444
06200003AA	2015-09-28 16:58:17	2700	House Finch	F	-120.3631833	50.66909444
06200003AA	2015-09-28 16:58:19	2700	House Finch	F	-120.3631833	50.66909444
06200003AA	2015-09-28 16:58:21	2700	House Finch	F	-120.3631833	50.66909444
06200003AA	2015-09-28 16:58:23	2700	House Finch	F	-120.3631833	50.66909444
06200003AA	2015-09-28 16:58:25	2700	House Finch	F	-120.3631833	50.66909444
06200003AA	2015-09-28 16:58:27	2700	House Finch	F	-120.3631833	50.66909444
06200003AA	2015-09-28 16:58:29	2700	House Finch	F	-120.3631833	50.66909444
06200003AA	2015-09-28 16:58:32	2700	House Finch	F	-120.3631833	50.66909444
06200003AA	2015-09-28 16:58:34	2700	House Finch	F	-120.3631833	50.66909444
06200003AA	2015-09-28 16:58:36	2700	House Finch	F	-120.3631833	50.66909444
06200003AA	2015-09-29 08:16:03	2700	House Finch	F	-120.3631833	50.66909444
06200003AA	2015-09-29 08:16:05	2700	House Finch	F	-120.3631833	50.66909444
06200003AA	2015-09-29 08:16:07	2700	House Finch	F	-120.3631833	50.66909444
06200003AA	2015-09-29 08:16:09	2700	House Finch	F	-120.3631833	50.66909444
06200003AA	2015-09-29 08:16:11	2700	House Finch	F	-120.3631833	50.66909444
06200003AA	2015-09-29 08:16:13	2700	House Finch	F	-120.3631833	50.66909444
06200003AA	2015-09-29 08:16:15	2700	House Finch	F	-120.3631833	50.66909444
06200003AA	2015-09-29 08:16:18	2700	House Finch	F	-120.3631833	50.66909444
06200003AA	2015-09-29 08:16:20	2700	House Finch	F	-120.3631833	50.66909444
06200003AA	2015-09-29 08:16:22	2700	House Finch	F	-120.3631833	50.66909444
06200003AA	2015-09-29 08:16:24	2700	House Finch	F	-120.3631833	50.66909444
06200003AA	2015-09-29 08:16:26	2700	House Finch	F	-120.3631833	50.66909444
06200003AA	2015-09-29 08:16:28	2700	House Finch	F	-120.3631833	50.66909444
06200003AA	2015-09-29 08:16:30	2700	House Finch	F	-120.3631833	50.66909444
06200003AA	2015-09-29 08:16:33	2700	House Finch	F	-120.3631833	50.66909444
06200003AA	2015-09-29 08:16:35	2700	House Finch	F	-120.3631833	50.66909444
06200003AA	2015-09-29 08:16:37	2700	House Finch	F	-120.3631833	50.66909444
06200003AA	2015-09-29 08:16:39	2700	House Finch	F	-120.3631833	50.66909444
06200003AA	2015-09-29 08:16:41	2700	House Finch	F	-120.3631833	50.66909444
06200003AA	2015-09-29 08:16:43	2700	House Finch	F	-120.3631833	50.66909444
06200003AA	2015-09-29 08:16:46	2700	House Finch	F	-120.3631833	50.66909444
06200003AA	2015-09-29 08:16:48	2700	House Finch	F	-120.3631833	50.66909444
06200003AA	2015-09-29 08:16:50	2700	House Finch	F	-120.3631833	50.66909444
06200003AA	2015-09-29 08:16:52	2700	House Finch	F	-120.3631833	50.66909444
06200003AA	2015-09-29 08:16:54	2700	House Finch	F	-120.3631833	50.66909444
06200003AA	2015-09-29 08:16:56	2700	House Finch	F	-120.3631833	50.66909444
06200003AA	2015-09-29 08:16:59	2700	House Finch	F	-120.3631833	50.66909444
06200003AA	2015-09-29 08:17:01	2700	House Finch	F	-120.3631833	50.66909444
06200003AA	2015-09-29 08:17:03	2700	House Finch	F	-120.3631833	50.66909444
06200003AA	2015-09-29 08:17:05	2700	House Finch	F	-120.3631833	50.66909444
06200003AA	2015-09-29 08:17:07	2700	House Finch	F	-120.3631833	50.66909444
06200003AA	2015-09-29 08:17:09	2700	House Finch	F	-120.3631833	50.66909444
06200003AA	2015-09-29 08:17:11	2700	House Finch	F	-120.3631833	50.66909444
06200003AA	2015-09-29 08:17:14	2700	House Finch	F	-120.3631833	50.66909444
06200003AA	2015-09-29 08:17:16	2700	House Finch	F	-120.3631833	50.66909444
06200003AA	2015-09-29 08:17:18	2700	House Finch	F	-120.3631833	50.66909444
06200003AA	2015-09-29 08:17:20	2700	House Finch	F	-120.3631833	50.66909444
06200003AA	2015-09-29 08:17:22	2700	House Finch	F	-120.3631833	50.66909444
06200003AA	2015-09-29 08:17:24	2700	House Finch	F	-120.3631833	50.66909444
06200003AA	2015-09-29 08:17:26	2700	House Finch	F	-120.3631833	50.66909444
06200003AA	2015-09-29 08:17:29	2700	House Finch	F	-120.3631833	50.66909444
06200003AA	2015-09-29 08:17:31	2700	House Finch	F	-120.3631833	50.66909444
06200003AA	2015-09-29 08:17:33	2700	House Finch	F	-120.3631833	50.66909444
06200003AA	2015-09-29 08:17:35	2700	House Finch	F	-120.3631833	50.66909444
06200003AA	2015-09-29 08:17:37	2700	House Finch	F	-120.3631833	50.66909444
06200003AA	2015-09-29 08:17:39	2700	House Finch	F	-120.3631833	50.66909444
06200003AA	2015-09-29 08:17:42	2700	House Finch	F	-120.3631833	50.66909444
06200003AA	2015-09-29 08:17:44	2700	House Finch	F	-120.3631833	50.66909444
06200003AA	2015-09-29 08:17:46	2700	House Finch	F	-120.3631833	50.66909444
06200003AA	2015-09-29 08:17:48	2700	House Finch	F	-120.3631833	50.66909444
06200003AA	2015-09-29 08:17:50	2700	House Finch	F	-120.3631833	50.66909444
06200003AA	2015-09-29 08:17:52	2700	House Finch	F	-120.3631833	50.66909444
06200003AA	2015-09-29 08:17:54	2700	House Finch	F	-120.3631833	50.66909444
06200003AA	2015-09-29 08:17:56	2700	House Finch	F	-120.3631833	50.66909444
06200003AA	2015-09-29 08:17:59	2700	House Finch	F	-120.3631833	50.66909444
06200003AA	2015-09-29 08:18:01	2700	House Finch	F	-120.3631833	50.66909444
06200003AA	2015-09-29 08:18:03	2700	House Finch	F	-120.3631833	50.66909444
06200003AA	2015-09-29 08:18:05	2700	House Finch	F	-120.3631833	50.66909444
06200003AA	2015-09-29 08:18:07	2700	House Finch	F	-120.3631833	50.66909444
06200003AA	2015-09-29 08:18:09	2700	House Finch	F	-120.3631833	50.66909444
06200003AA	2015-09-29 08:18:12	2700	House Finch	F	-120.3631833	50.66909444
06200003AA	2015-09-29 08:18:14	2700	House Finch	F	-120.3631833	50.66909444
06200003AA	2015-09-29 08:18:16	2700	House Finch	F	-120.3631833	50.66909444
06200003AA	2015-09-29 08:18:18	2700	House Finch	F	-120.3631833	50.66909444
06200003AA	2015-09-29 08:18:20	2700	House Finch	F	-120.3631833	50.66909444
06200003AA	2015-09-29 08:18:22	2700	House Finch	F	-120.3631833	50.66909444
06200003AA	2015-09-29 08:18:24	2700	House Finch	F	-120.3631833	50.66909444
06200003AA	2015-09-29 08:18:27	2700	House Finch	F	-120.3631833	50.66909444
06200003AA	2015-09-29 08:18:29	2700	House Finch	F	-120.3631833	50.66909444
06200003AA	2015-09-29 08:18:31	2700	House Finch	F	-120.3631833	50.66909444
06200003AA	2015-09-29 08:18:33	2700	House Finch	F	-120.3631833	50.66909444
06200003AA	2015-09-29 08:18:35	2700	House Finch	F	-120.3631833	50.66909444
06200003AA	2015-09-29 08:18:37	2700	House Finch	F	-120.3631833	50.66909444
06200003AA	2015-09-29 08:18:40	2700	House Finch	F	-120.3631833	50.66909444
06200003AA	2015-09-29 08:18:42	2700	House Finch	F	-120.3631833	50.66909444
06200003AA	2015-09-29 08:18:44	2700	House Finch	F	-120.3631833	50.66909444
06200003AA	2015-09-29 08:18:46	2700	House Finch	F	-120.3631833	50.66909444
06200003AA	2015-09-29 08:18:48	2700	House Finch	F	-120.3631833	50.66909444
06200003AA	2015-09-29 08:18:50	2700	House Finch	F	-120.3631833	50.66909444
06200003AA	2015-09-29 08:18:52	2700	House Finch	F	-120.3631833	50.66909444
06200003AA	2015-09-29 08:18:55	2700	House Finch	F	-120.3631833	50.66909444
06200003AA	2015-09-29 08:18:57	2700	House Finch	F	-120.3631833	50.66909444
06200003AA	2015-09-29 08:18:59	2700	House Finch	F	-120.3631833	50.66909444
06200003AA	2015-09-29 08:19:01	2700	House Finch	F	-120.3631833	50.66909444
06200003AA	2015-09-29 08:19:03	2700	House Finch	F	-120.3631833	50.66909444
06200003AA	2015-09-29 08:19:05	2700	House Finch	F	-120.3631833	50.66909444
06200003AA	2015-09-29 08:19:07	2700	House Finch	F	-120.3631833	50.66909444
06200003AA	2015-09-29 08:19:10	2700	House Finch	F	-120.3631833	50.66909444
06200003AA	2015-09-29 08:19:12	2700	House Finch	F	-120.3631833	50.66909444
06200003AA	2015-09-29 08:19:14	2700	House Finch	F	-120.3631833	50.66909444
06200003AA	2015-09-29 08:19:16	2700	House Finch	F	-120.3631833	50.66909444
06200003AA	2015-09-29 08:19:18	2700	House Finch	F	-120.3631833	50.66909444
06200003AA	2015-09-29 08:19:20	2700	House Finch	F	-120.3631833	50.66909444
06200003AA	2015-09-29 08:19:22	2700	House Finch	F	-120.3631833	50.66909444
06200003AA	2015-09-29 08:19:25	2700	House Finch	F	-120.3631833	50.66909444
06200003AA	2015-09-29 08:19:27	2700	House Finch	F	-120.3631833	50.66909444
06200003AA	2015-09-29 08:19:29	2700	House Finch	F	-120.3631833	50.66909444
06200003AA	2015-09-29 08:19:31	2700	House Finch	F	-120.3631833	50.66909444
06200003AA	2015-09-29 08:19:33	2700	House Finch	F	-120.3631833	50.66909444
06200003AA	2015-09-29 08:19:35	2700	House Finch	F	-120.3631833	50.66909444
06200003AA	2015-09-29 08:19:37	2700	House Finch	F	-120.3631833	50.66909444
06200003AA	2015-09-29 08:19:40	2700	House Finch	F	-120.3631833	50.66909444
06200003AA	2015-09-29 08:19:42	2700	House Finch	F	-120.3631833	50.66909444
06200003AA	2015-09-29 08:19:44	2700	House Finch	F	-120.3631833	50.66909444
06200003AA	2015-09-29 08:19:46	2700	House Finch	F	-120.3631833	50.66909444
06200003AA	2015-09-29 08:19:48	2700	House Finch	F	-120.3631833	50.66909444
06200003AA	2015-09-29 08:19:50	2700	House Finch	F	-120.3631833	50.66909444
06200003AA	2015-09-29 08:19:53	2700	House Finch	F	-120.3631833	50.66909444
06200003AA	2015-09-29 08:19:55	2700	House Finch	F	-120.3631833	50.66909444
06200003AA	2015-09-29 08:19:57	2700	House Finch	F	-120.3631833	50.66909444
06200003AA	2015-09-29 08:19:59	2700	House Finch	F	-120.3631833	50.66909444
06200003AA	2015-09-29 08:20:01	2700	House Finch	F	-120.3631833	50.66909444
06200003AA	2015-09-29 08:20:03	2700	House Finch	F	-120.3631833	50.66909444
06200003AA	2015-09-29 08:20:05	2700	House Finch	F	-120.3631833	50.66909444
06200003AA	2015-09-29 08:20:08	2700	House Finch	F	-120.3631833	50.66909444
06200003AA	2015-09-29 08:20:10	2700	House Finch	F	-120.3631833	50.66909444
06200003AA	2015-09-29 08:20:12	2700	House Finch	F	-120.3631833	50.66909444
06200003AA	2015-09-29 08:20:14	2700	House Finch	F	-120.3631833	50.66909444
06200003AA	2015-09-29 08:20:16	2700	House Finch	F	-120.3631833	50.66909444
06200003AA	2015-09-29 08:20:18	2700	House Finch	F	-120.3631833	50.66909444
06200003AA	2015-09-29 08:20:20	2700	House Finch	F	-120.3631833	50.66909444
06200003AA	2015-09-29 08:20:23	2700	House Finch	F	-120.3631833	50.66909444
06200003AA	2015-09-29 08:20:25	2700	House Finch	F	-120.3631833	50.66909444
06200003AA	2015-09-29 08:20:27	2700	House Finch	F	-120.3631833	50.66909444
06200003AA	2015-09-29 08:20:29	2700	House Finch	F	-120.3631833	50.66909444
06200003AA	2015-09-29 08:20:31	2700	House Finch	F	-120.3631833	50.66909444
06200003AA	2015-09-29 08:20:33	2700	House Finch	F	-120.3631833	50.66909444
06200003AA	2015-09-29 08:20:35	2700	House Finch	F	-120.3631833	50.66909444
06200003AA	2015-09-29 08:20:38	2700	House Finch	F	-120.3631833	50.66909444
06200003AA	2015-09-29 08:20:40	2700	House Finch	F	-120.3631833	50.66909444
06200003AA	2015-09-29 08:20:42	2700	House Finch	F	-120.3631833	50.66909444
06200003AA	2015-09-29 08:20:44	2700	House Finch	F	-120.3631833	50.66909444
06200003AA	2015-09-29 08:20:46	2700	House Finch	F	-120.3631833	50.66909444
06200003AA	2015-09-29 08:20:48	2700	House Finch	F	-120.3631833	50.66909444
06200003AA	2015-09-29 12:48:31	2700	House Finch	F	-120.3631833	50.66909444
06200003AA	2015-09-29 12:48:33	2700	House Finch	F	-120.3631833	50.66909444
06200003AA	2015-09-29 12:48:35	2700	House Finch	F	-120.3631833	50.66909444
06200003AA	2015-09-29 12:48:37	2700	House Finch	F	-120.3631833	50.66909444
06200003AA	2015-09-29 12:48:40	2700	House Finch	F	-120.3631833	50.66909444
06200003AA	2015-09-29 12:48:42	2700	House Finch	F	-120.3631833	50.66909444
06200003AA	2015-09-29 12:48:44	2700	House Finch	F	-120.3631833	50.66909444
06200003AA	2015-09-29 12:48:46	2700	House Finch	F	-120.3631833	50.66909444
06200003AA	2015-09-29 13:02:03	2700	House Finch	F	-120.3631833	50.66909444
06200003AA	2015-09-29 13:02:05	2700	House Finch	F	-120.3631833	50.66909444
06200003AA	2015-09-29 13:02:07	2700	House Finch	F	-120.3631833	50.66909444
06200003AA	2015-09-29 13:02:10	2700	House Finch	F	-120.3631833	50.66909444
06200003AA	2015-09-29 13:02:12	2700	House Finch	F	-120.3631833	50.66909444
06200003AA	2015-09-29 13:02:14	2700	House Finch	F	-120.3631833	50.66909444
06200003AA	2015-09-29 13:02:16	2700	House Finch	F	-120.3631833	50.66909444
06200003AA	2015-09-29 13:02:18	2700	House Finch	F	-120.3631833	50.66909444
06200003AA	2015-09-29 13:02:21	2700	House Finch	F	-120.3631833	50.66909444
06200003AA	2015-09-29 13:02:23	2700	House Finch	F	-120.3631833	50.66909444
06200003AA	2015-09-29 13:02:25	2700	House Finch	F	-120.3631833	50.66909444
06200003AA	2015-09-29 13:02:27	2700	House Finch	F	-120.3631833	50.66909444
06200003AA	2015-09-29 13:02:29	2700	House Finch	F	-120.3631833	50.66909444
06200003AA	2015-09-29 13:02:32	2700	House Finch	F	-120.3631833	50.66909444
06200003AA	2015-09-29 13:02:34	2700	House Finch	F	-120.3631833	50.66909444
06200003AA	2015-09-29 13:02:36	2700	House Finch	F	-120.3631833	50.66909444
06200003AA	2015-09-29 13:02:38	2700	House Finch	F	-120.3631833	50.66909444
06200003AA	2015-09-29 13:02:40	2700	House Finch	F	-120.3631833	50.66909444
06200003AA	2015-09-29 13:02:43	2700	House Finch	F	-120.3631833	50.66909444
06200003AA	2015-09-29 13:02:45	2700	House Finch	F	-120.3631833	50.66909444
06200003AA	2015-09-29 13:02:47	2700	House Finch	F	-120.3631833	50.66909444
06200003AA	2015-09-29 13:02:49	2700	House Finch	F	-120.3631833	50.66909444
06200003AA	2015-09-29 13:02:51	2700	House Finch	F	-120.3631833	50.66909444
06200003AA	2015-09-29 13:02:53	2700	House Finch	F	-120.3631833	50.66909444
06200003AA	2015-09-29 13:02:56	2700	House Finch	F	-120.3631833	50.66909444
06200003AA	2015-09-29 13:02:58	2700	House Finch	F	-120.3631833	50.66909444
06200003AA	2015-09-29 13:03:00	2700	House Finch	F	-120.3631833	50.66909444
06200003AA	2015-09-29 13:03:02	2700	House Finch	F	-120.3631833	50.66909444
06200003AA	2015-09-29 13:03:05	2700	House Finch	F	-120.3631833	50.66909444
06200003AA	2015-09-29 13:03:07	2700	House Finch	F	-120.3631833	50.66909444
06200003AA	2015-09-29 13:03:09	2700	House Finch	F	-120.3631833	50.66909444
06200003AA	2015-09-29 13:03:11	2700	House Finch	F	-120.3631833	50.66909444
06200003AA	2015-09-29 13:03:13	2700	House Finch	F	-120.3631833	50.66909444
06200003AA	2015-09-29 13:03:16	2700	House Finch	F	-120.3631833	50.66909444
06200003AA	2015-09-29 13:03:18	2700	House Finch	F	-120.3631833	50.66909444
06200003AA	2015-09-29 13:03:20	2700	House Finch	F	-120.3631833	50.66909444
06200003AA	2015-09-29 13:03:22	2700	House Finch	F	-120.3631833	50.66909444
06200003AA	2015-09-29 13:03:24	2700	House Finch	F	-120.3631833	50.66909444
06200003AA	2015-09-29 13:03:27	2700	House Finch	F	-120.3631833	50.66909444
06200003AA	2015-09-29 13:03:29	2700	House Finch	F	-120.3631833	50.66909444
06200003AA	2015-09-29 13:03:31	2700	House Finch	F	-120.3631833	50.66909444
06200003AA	2015-09-29 13:03:33	2700	House Finch	F	-120.3631833	50.66909444
06200003AA	2015-09-29 13:03:35	2700	House Finch	F	-120.3631833	50.66909444
06200003AA	2015-09-29 13:03:37	2700	House Finch	F	-120.3631833	50.66909444
06200003AA	2015-09-29 13:03:40	2700	House Finch	F	-120.3631833	50.66909444
06200003AA	2015-09-29 13:03:42	2700	House Finch	F	-120.3631833	50.66909444
06200003AA	2015-09-29 13:03:44	2700	House Finch	F	-120.3631833	50.66909444
06200003AA	2015-09-29 13:03:46	2700	House Finch	F	-120.3631833	50.66909444
06200003AA	2015-09-29 13:03:48	2700	House Finch	F	-120.3631833	50.66909444
06200003AA	2015-09-29 13:03:51	2700	House Finch	F	-120.3631833	50.66909444
06200003AA	2015-09-29 13:03:53	2700	House Finch	F	-120.3631833	50.66909444
06200003AA	2015-09-29 13:03:55	2700	House Finch	F	-120.3631833	50.66909444
06200003AA	2015-09-29 13:03:57	2700	House Finch	F	-120.3631833	50.66909444
06200003AA	2015-09-29 13:03:59	2700	House Finch	F	-120.3631833	50.66909444
06200003AA	2015-09-29 13:04:02	2700	House Finch	F	-120.3631833	50.66909444
06200003AA	2015-09-29 13:04:04	2700	House Finch	F	-120.3631833	50.66909444
06200003AA	2015-09-29 13:04:06	2700	House Finch	F	-120.3631833	50.66909444
06200003AA	2015-09-29 13:04:08	2700	House Finch	F	-120.3631833	50.66909444
06200003AA	2015-09-29 13:04:10	2700	House Finch	F	-120.3631833	50.66909444
06200003AA	2015-09-29 13:04:13	2700	House Finch	F	-120.3631833	50.66909444
06200003AA	2015-09-29 13:04:15	2700	House Finch	F	-120.3631833	50.66909444
06200003AA	2015-09-29 13:04:17	2700	House Finch	F	-120.3631833	50.66909444
06200003AA	2015-09-29 13:04:19	2700	House Finch	F	-120.3631833	50.66909444
06200003AA	2015-09-29 13:04:21	2700	House Finch	F	-120.3631833	50.66909444
06200003AA	2015-09-29 13:04:23	2700	House Finch	F	-120.3631833	50.66909444
06200003AA	2015-09-29 13:04:26	2700	House Finch	F	-120.3631833	50.66909444
06200003AA	2015-09-29 13:04:28	2700	House Finch	F	-120.3631833	50.66909444
06200003AA	2015-09-29 13:04:30	2700	House Finch	F	-120.3631833	50.66909444
06200003AA	2015-09-29 13:04:32	2700	House Finch	F	-120.3631833	50.66909444
06200003AA	2015-09-29 13:04:34	2700	House Finch	F	-120.3631833	50.66909444
06200003AA	2015-09-29 13:04:37	2700	House Finch	F	-120.3631833	50.66909444
06200003AA	2015-09-29 13:04:39	2700	House Finch	F	-120.3631833	50.66909444
06200003AA	2015-09-29 13:04:41	2700	House Finch	F	-120.3631833	50.66909444
06200003AA	2015-09-29 13:04:43	2700	House Finch	F	-120.3631833	50.66909444
06200003AA	2015-09-29 13:04:45	2700	House Finch	F	-120.3631833	50.66909444
06200003AA	2015-09-29 13:04:48	2700	House Finch	F	-120.3631833	50.66909444
06200003AA	2015-09-29 13:04:50	2700	House Finch	F	-120.3631833	50.66909444
06200003AA	2015-09-29 13:04:52	2700	House Finch	F	-120.3631833	50.66909444
06200003AA	2015-09-29 13:04:54	2700	House Finch	F	-120.3631833	50.66909444
06200003AA	2015-09-29 13:04:56	2700	House Finch	F	-120.3631833	50.66909444
06200003AA	2015-09-29 13:04:59	2700	House Finch	F	-120.3631833	50.66909444
06200003AA	2015-09-29 13:05:01	2700	House Finch	F	-120.3631833	50.66909444
06200003AA	2015-09-29 13:05:03	2700	House Finch	F	-120.3631833	50.66909444
06200003AA	2015-09-29 13:05:05	2700	House Finch	F	-120.3631833	50.66909444
06200003AA	2015-09-29 13:05:07	2700	House Finch	F	-120.3631833	50.66909444
06200003AA	2015-09-29 13:05:10	2700	House Finch	F	-120.3631833	50.66909444
06200003AA	2015-09-29 13:05:12	2700	House Finch	F	-120.3631833	50.66909444
06200003AA	2015-09-29 13:05:14	2700	House Finch	F	-120.3631833	50.66909444
06200003AA	2015-09-29 13:05:16	2700	House Finch	F	-120.3631833	50.66909444
06200003AA	2015-09-29 13:05:18	2700	House Finch	F	-120.3631833	50.66909444
06200003AA	2015-09-29 13:05:20	2700	House Finch	F	-120.3631833	50.66909444
06200003AA	2015-09-29 13:05:23	2700	House Finch	F	-120.3631833	50.66909444
06200003AA	2015-09-29 13:05:25	2700	House Finch	F	-120.3631833	50.66909444
06200003AA	2015-09-29 13:05:27	2700	House Finch	F	-120.3631833	50.66909444
06200003AA	2015-09-29 13:05:29	2700	House Finch	F	-120.3631833	50.66909444
06200003AA	2015-09-29 13:05:31	2700	House Finch	F	-120.3631833	50.66909444
06200003AA	2015-09-29 13:05:34	2700	House Finch	F	-120.3631833	50.66909444
06200003AA	2015-09-29 13:05:36	2700	House Finch	F	-120.3631833	50.66909444
06200003AA	2015-09-29 13:05:38	2700	House Finch	F	-120.3631833	50.66909444
06200003AA	2015-09-29 13:05:40	2700	House Finch	F	-120.3631833	50.66909444
06200003AA	2015-09-29 14:21:38	2700	House Finch	F	-120.3631833	50.66909444
06200003AA	2015-09-29 14:21:41	2700	House Finch	F	-120.3631833	50.66909444
06200003AA	2015-09-29 14:21:43	2700	House Finch	F	-120.3631833	50.66909444
06200003AA	2015-09-29 14:21:45	2700	House Finch	F	-120.3631833	50.66909444
06200003AA	2015-09-29 14:21:47	2700	House Finch	F	-120.3631833	50.66909444
06200003AA	2015-09-29 14:21:49	2700	House Finch	F	-120.3631833	50.66909444
06200003AA	2015-09-29 14:21:52	2700	House Finch	F	-120.3631833	50.66909444
06200003AA	2015-09-29 14:21:54	2700	House Finch	F	-120.3631833	50.66909444
06200003AA	2015-09-29 14:21:56	2700	House Finch	F	-120.3631833	50.66909444
06200003AA	2015-09-29 14:21:58	2700	House Finch	F	-120.3631833	50.66909444
06200003AA	2015-09-29 14:22:00	2700	House Finch	F	-120.3631833	50.66909444
06200003AA	2015-09-29 14:22:03	2700	House Finch	F	-120.3631833	50.66909444
06200003AA	2015-09-29 14:22:05	2700	House Finch	F	-120.3631833	50.66909444
06200003AA	2015-09-29 14:22:07	2700	House Finch	F	-120.3631833	50.66909444
06200003AA	2015-09-29 14:22:09	2700	House Finch	F	-120.3631833	50.66909444
06200003AA	2015-09-29 14:22:11	2700	House Finch	F	-120.3631833	50.66909444
06200003AA	2015-09-29 14:22:13	2700	House Finch	F	-120.3631833	50.66909444
06200003AA	2015-09-29 14:22:16	2700	House Finch	F	-120.3631833	50.66909444
06200003AA	2015-09-29 14:22:18	2700	House Finch	F	-120.3631833	50.66909444
06200003AA	2015-09-29 14:22:20	2700	House Finch	F	-120.3631833	50.66909444
06200003AA	2015-09-29 14:22:22	2700	House Finch	F	-120.3631833	50.66909444
06200003AA	2015-09-29 14:22:24	2700	House Finch	F	-120.3631833	50.66909444
06200003AA	2015-09-29 14:22:27	2700	House Finch	F	-120.3631833	50.66909444
06200003AA	2015-09-29 14:22:29	2700	House Finch	F	-120.3631833	50.66909444
06200003AA	2015-09-29 14:22:31	2700	House Finch	F	-120.3631833	50.66909444
06200003AA	2015-09-29 14:22:33	2700	House Finch	F	-120.3631833	50.66909444
06200003AA	2015-09-29 14:22:35	2700	House Finch	F	-120.3631833	50.66909444
06200003AA	2015-09-29 14:22:38	2700	House Finch	F	-120.3631833	50.66909444
06200003AA	2015-09-29 14:22:40	2700	House Finch	F	-120.3631833	50.66909444
06200003AA	2015-09-29 14:22:42	2700	House Finch	F	-120.3631833	50.66909444
06200003AA	2015-09-29 14:22:44	2700	House Finch	F	-120.3631833	50.66909444
06200003AA	2015-09-29 14:22:46	2700	House Finch	F	-120.3631833	50.66909444
06200003AA	2015-09-29 14:22:49	2700	House Finch	F	-120.3631833	50.66909444
06200003AA	2015-09-29 14:22:51	2700	House Finch	F	-120.3631833	50.66909444
06200003AA	2015-09-29 14:22:53	2700	House Finch	F	-120.3631833	50.66909444
06200003AA	2015-09-29 16:19:39	2700	House Finch	F	-120.3631833	50.66909444
06200003AA	2015-09-29 16:20:13	2700	House Finch	F	-120.3631833	50.66909444
06200003AA	2015-09-29 16:20:16	2700	House Finch	F	-120.3631833	50.66909444
06200003AA	2015-09-29 16:21:07	2700	House Finch	F	-120.3631833	50.66909444
06200003AA	2015-09-29 16:21:09	2700	House Finch	F	-120.3631833	50.66909444
06200003AA	2015-09-29 16:21:11	2700	House Finch	F	-120.3631833	50.66909444
06200003AA	2015-09-29 16:21:14	2700	House Finch	F	-120.3631833	50.66909444
06200003AA	2015-09-29 16:24:42	2700	House Finch	F	-120.3631833	50.66909444
06200003AA	2015-09-29 16:26:37	2700	House Finch	F	-120.3631833	50.66909444
06200003AA	2015-09-29 16:26:39	2700	House Finch	F	-120.3631833	50.66909444
06200003AA	2015-09-29 16:26:42	2700	House Finch	F	-120.3631833	50.66909444
06200003AA	2015-09-29 16:26:44	2700	House Finch	F	-120.3631833	50.66909444
06200003AA	2015-09-29 16:26:46	2700	House Finch	F	-120.3631833	50.66909444
06200003AA	2015-09-29 16:26:48	2700	House Finch	F	-120.3631833	50.66909444
06200003AA	2015-09-29 16:26:50	2700	House Finch	F	-120.3631833	50.66909444
06200003AA	2015-09-29 16:26:53	2700	House Finch	F	-120.3631833	50.66909444
06200003AA	2015-09-29 16:26:55	2700	House Finch	F	-120.3631833	50.66909444
06200003AA	2015-09-29 16:26:57	2700	House Finch	F	-120.3631833	50.66909444
06200003AA	2015-09-29 16:26:59	2700	House Finch	F	-120.3631833	50.66909444
06200003AA	2015-09-29 16:27:01	2700	House Finch	F	-120.3631833	50.66909444
06200003AA	2015-09-29 16:27:04	2700	House Finch	F	-120.3631833	50.66909444
06200003AA	2015-09-29 16:27:06	2700	House Finch	F	-120.3631833	50.66909444
06200003AA	2015-09-29 16:27:08	2700	House Finch	F	-120.3631833	50.66909444
06200003AA	2015-09-29 16:27:10	2700	House Finch	F	-120.3631833	50.66909444
06200003AA	2015-09-29 16:27:12	2700	House Finch	F	-120.3631833	50.66909444
06200003AA	2015-09-29 16:27:14	2700	House Finch	F	-120.3631833	50.66909444
06200003AA	2015-09-29 16:27:17	2700	House Finch	F	-120.3631833	50.66909444
06200003AA	2015-09-29 16:27:19	2700	House Finch	F	-120.3631833	50.66909444
06200003AA	2015-09-29 16:27:21	2700	House Finch	F	-120.3631833	50.66909444
06200003AA	2015-09-29 16:27:23	2700	House Finch	F	-120.3631833	50.66909444
06200003AA	2015-09-29 16:27:26	2700	House Finch	F	-120.3631833	50.66909444
06200003AA	2015-09-29 16:27:28	2700	House Finch	F	-120.3631833	50.66909444
06200003AA	2015-09-29 16:27:30	2700	House Finch	F	-120.3631833	50.66909444
06200003AA	2015-09-29 16:27:32	2700	House Finch	F	-120.3631833	50.66909444
06200003AA	2015-09-29 16:27:34	2700	House Finch	F	-120.3631833	50.66909444
06200003AA	2015-09-29 16:27:36	2700	House Finch	F	-120.3631833	50.66909444
06200003AA	2015-09-29 16:27:39	2700	House Finch	F	-120.3631833	50.66909444
06200003AA	2015-09-30 08:38:11	2700	House Finch	F	-120.3631833	50.66909444
06200003AA	2015-09-30 08:38:14	2700	House Finch	F	-120.3631833	50.66909444
06200003AA	2015-09-30 08:38:35	2700	House Finch	F	-120.3631833	50.66909444
06200003AA	2015-09-30 08:38:38	2700	House Finch	F	-120.3631833	50.66909444
06200003AA	2015-09-30 08:38:40	2700	House Finch	F	-120.3631833	50.66909444
06200003AA	2015-09-30 08:38:42	2700	House Finch	F	-120.3631833	50.66909444
06200003AA	2015-09-30 08:38:44	2700	House Finch	F	-120.3631833	50.66909444
06200003AA	2015-09-30 08:38:46	2700	House Finch	F	-120.3631833	50.66909444
06200003AA	2015-09-30 08:38:49	2700	House Finch	F	-120.3631833	50.66909444
06200003AA	2015-09-30 08:38:51	2700	House Finch	F	-120.3631833	50.66909444
06200003AA	2015-09-30 08:38:53	2700	House Finch	F	-120.3631833	50.66909444
06200003AA	2015-09-30 08:38:55	2700	House Finch	F	-120.3631833	50.66909444
06200003AA	2015-09-30 08:38:57	2700	House Finch	F	-120.3631833	50.66909444
06200003AA	2015-09-30 08:39:11	2700	House Finch	F	-120.3631833	50.66909444
06200003AA	2015-09-30 08:39:19	2700	House Finch	F	-120.3631833	50.66909444
06200003AA	2015-09-30 08:39:24	2700	House Finch	F	-120.3631833	50.66909444
06200003AA	2015-09-30 08:39:33	2700	House Finch	F	-120.3631833	50.66909444
06200003AA	2015-09-30 08:39:37	2700	House Finch	F	-120.3631833	50.66909444
06200003AA	2015-09-30 08:39:44	2700	House Finch	F	-120.3631833	50.66909444
06200003AA	2015-09-30 08:40:05	2700	House Finch	F	-120.3631833	50.66909444
06200003AA	2015-09-30 08:40:10	2700	House Finch	F	-120.3631833	50.66909444
06200003AA	2015-09-30 08:40:21	2700	House Finch	F	-120.3631833	50.66909444
06200003AA	2015-09-30 08:40:27	2700	House Finch	F	-120.3631833	50.66909444
06200003AA	2015-09-30 08:40:41	2700	House Finch	F	-120.3631833	50.66909444
06200003AA	2015-09-30 08:40:45	2700	House Finch	F	-120.3631833	50.66909444
06200003AA	2015-09-30 08:41:03	2700	House Finch	F	-120.3631833	50.66909444
06200003AA	2015-09-30 08:41:09	2700	House Finch	F	-120.3631833	50.66909444
06200003AA	2015-09-30 08:41:17	2700	House Finch	F	-120.3631833	50.66909444
06200003AA	2015-09-30 08:41:23	2700	House Finch	F	-120.3631833	50.66909444
06200003AA	2015-09-30 08:41:39	2700	House Finch	F	-120.3631833	50.66909444
06200003AA	2015-09-30 08:41:51	2700	House Finch	F	-120.3631833	50.66909444
06200003AA	2015-09-30 08:41:54	2700	House Finch	F	-120.3631833	50.66909444
06200003AA	2015-09-30 08:41:56	2700	House Finch	F	-120.3631833	50.66909444
06200003AA	2015-09-30 08:42:00	2700	House Finch	F	-120.3631833	50.66909444
06200003AA	2015-09-30 08:42:16	2700	House Finch	F	-120.3631833	50.66909444
06200003AA	2015-09-30 08:42:18	2700	House Finch	F	-120.3631833	50.66909444
06200003AA	2015-09-30 08:42:22	2700	House Finch	F	-120.3631833	50.66909444
06200003AA	2015-09-30 08:42:25	2700	House Finch	F	-120.3631833	50.66909444
06200003AA	2015-09-30 08:42:39	2700	House Finch	F	-120.3631833	50.66909444
06200003AA	2015-09-30 08:42:41	2700	House Finch	F	-120.3631833	50.66909444
06200003AA	2015-09-30 10:37:05	2700	House Finch	F	-120.3631833	50.66909444
06200003AA	2015-09-30 10:37:07	2700	House Finch	F	-120.3631833	50.66909444
06200003AA	2015-09-30 10:37:09	2700	House Finch	F	-120.3631833	50.66909444
06200003AA	2015-09-30 10:37:12	2700	House Finch	F	-120.3631833	50.66909444
06200003AA	2015-09-30 10:37:14	2700	House Finch	F	-120.3631833	50.66909444
06200003AA	2015-09-30 10:37:16	2700	House Finch	F	-120.3631833	50.66909444
06200003AA	2015-09-30 10:37:18	2700	House Finch	F	-120.3631833	50.66909444
06200003AA	2015-09-30 10:37:20	2700	House Finch	F	-120.3631833	50.66909444
06200003AA	2015-09-30 10:37:23	2700	House Finch	F	-120.3631833	50.66909444
06200003AA	2015-09-30 10:37:25	2700	House Finch	F	-120.3631833	50.66909444
06200003AA	2015-09-30 10:37:27	2700	House Finch	F	-120.3631833	50.66909444
06200003AA	2015-09-30 10:37:29	2700	House Finch	F	-120.3631833	50.66909444
06200003AA	2015-09-30 11:09:57	2700	House Finch	F	-120.3631833	50.66909444
06200003AA	2015-09-30 11:09:59	2700	House Finch	F	-120.3631833	50.66909444
06200003AA	2015-09-30 11:10:01	2700	House Finch	F	-120.3631833	50.66909444
06200003AA	2015-09-30 11:10:04	2700	House Finch	F	-120.3631833	50.66909444
06200003AA	2015-09-30 11:10:06	2700	House Finch	F	-120.3631833	50.66909444
06200003AA	2015-09-30 11:10:08	2700	House Finch	F	-120.3631833	50.66909444
06200003AA	2015-09-30 11:10:10	2700	House Finch	F	-120.3631833	50.66909444
06200003AA	2015-09-30 11:10:12	2700	House Finch	F	-120.3631833	50.66909444
06200003AA	2015-09-30 11:10:15	2700	House Finch	F	-120.3631833	50.66909444
06200003AA	2015-09-30 11:10:17	2700	House Finch	F	-120.3631833	50.66909444
06200003AA	2015-09-30 11:10:19	2700	House Finch	F	-120.3631833	50.66909444
06200003AA	2015-09-30 11:10:21	2700	House Finch	F	-120.3631833	50.66909444
06200003AA	2015-09-30 11:10:24	2700	House Finch	F	-120.3631833	50.66909444
06200003AA	2015-09-30 11:10:26	2700	House Finch	F	-120.3631833	50.66909444
06200003AA	2015-09-30 11:10:28	2700	House Finch	F	-120.3631833	50.66909444
06200003AA	2015-09-30 11:10:30	2700	House Finch	F	-120.3631833	50.66909444
06200003AA	2015-09-30 11:10:32	2700	House Finch	F	-120.3631833	50.66909444
06200003AA	2015-09-30 11:10:35	2700	House Finch	F	-120.3631833	50.66909444
06200003AA	2015-09-30 11:10:37	2700	House Finch	F	-120.3631833	50.66909444
06200003AA	2015-09-30 11:10:39	2700	House Finch	F	-120.3631833	50.66909444
06200003AA	2015-09-30 11:10:41	2700	House Finch	F	-120.3631833	50.66909444
06200003AA	2015-09-30 11:10:44	2700	House Finch	F	-120.3631833	50.66909444
06200003AA	2015-09-30 11:10:46	2700	House Finch	F	-120.3631833	50.66909444
06200003AA	2015-09-30 11:10:48	2700	House Finch	F	-120.3631833	50.66909444
06200003AA	2015-09-30 11:10:50	2700	House Finch	F	-120.3631833	50.66909444
06200003AA	2015-09-30 11:10:52	2700	House Finch	F	-120.3631833	50.66909444
06200003AA	2015-09-30 11:10:55	2700	House Finch	F	-120.3631833	50.66909444
06200003AA	2015-09-30 11:10:57	2700	House Finch	F	-120.3631833	50.66909444
06200003AA	2015-09-30 11:10:59	2700	House Finch	F	-120.3631833	50.66909444
06200003AA	2015-09-30 11:11:01	2700	House Finch	F	-120.3631833	50.66909444
06200003AA	2015-09-30 11:11:04	2700	House Finch	F	-120.3631833	50.66909444
06200003AA	2015-09-30 11:11:06	2700	House Finch	F	-120.3631833	50.66909444
06200003AA	2015-09-30 11:11:08	2700	House Finch	F	-120.3631833	50.66909444
06200003AA	2015-09-30 11:11:10	2700	House Finch	F	-120.3631833	50.66909444
06200003AA	2015-09-30 11:11:12	2700	House Finch	F	-120.3631833	50.66909444
06200003AA	2015-09-30 11:11:15	2700	House Finch	F	-120.3631833	50.66909444
06200003AA	2015-09-30 11:11:17	2700	House Finch	F	-120.3631833	50.66909444
06200003AA	2015-09-30 11:11:19	2700	House Finch	F	-120.3631833	50.66909444
06200003AA	2015-09-30 11:11:21	2700	House Finch	F	-120.3631833	50.66909444
06200003AA	2015-09-30 11:11:24	2700	House Finch	F	-120.3631833	50.66909444
06200003AA	2015-09-30 11:11:26	2700	House Finch	F	-120.3631833	50.66909444
06200003AA	2015-09-30 11:11:28	2700	House Finch	F	-120.3631833	50.66909444
06200003AA	2015-09-30 11:11:30	2700	House Finch	F	-120.3631833	50.66909444
06200003AA	2015-09-30 11:11:32	2700	House Finch	F	-120.3631833	50.66909444
06200003AA	2015-09-30 11:11:35	2700	House Finch	F	-120.3631833	50.66909444
06200003AA	2015-09-30 11:11:37	2700	House Finch	F	-120.3631833	50.66909444
06200003AA	2015-09-30 11:11:39	2700	House Finch	F	-120.3631833	50.66909444
06200003AA	2015-09-30 11:11:41	2700	House Finch	F	-120.3631833	50.66909444
06200003AA	2015-09-30 11:11:44	2700	House Finch	F	-120.3631833	50.66909444
06200003AA	2015-09-30 11:11:46	2700	House Finch	F	-120.3631833	50.66909444
06200003AA	2015-09-30 11:11:48	2700	House Finch	F	-120.3631833	50.66909444
06200003AA	2015-09-30 11:11:50	2700	House Finch	F	-120.3631833	50.66909444
06200003AA	2015-09-30 11:11:52	2700	House Finch	F	-120.3631833	50.66909444
06200003AA	2015-09-30 11:11:55	2700	House Finch	F	-120.3631833	50.66909444
06200003AA	2015-09-30 11:11:57	2700	House Finch	F	-120.3631833	50.66909444
06200003AA	2015-09-30 11:11:59	2700	House Finch	F	-120.3631833	50.66909444
06200003AA	2015-09-30 11:12:01	2700	House Finch	F	-120.3631833	50.66909444
06200003AA	2015-09-30 11:12:04	2700	House Finch	F	-120.3631833	50.66909444
06200003AA	2015-09-30 11:12:06	2700	House Finch	F	-120.3631833	50.66909444
06200003AA	2015-09-30 11:12:08	2700	House Finch	F	-120.3631833	50.66909444
06200003AA	2015-09-30 11:12:10	2700	House Finch	F	-120.3631833	50.66909444
06200003AA	2015-09-30 11:12:13	2700	House Finch	F	-120.3631833	50.66909444
06200003AA	2015-09-30 11:12:15	2700	House Finch	F	-120.3631833	50.66909444
06200003AA	2015-09-30 11:12:17	2700	House Finch	F	-120.3631833	50.66909444
06200003AA	2015-09-30 11:12:19	2700	House Finch	F	-120.3631833	50.66909444
06200003AA	2015-09-30 11:12:21	2700	House Finch	F	-120.3631833	50.66909444
06200003AA	2015-09-30 11:12:24	2700	House Finch	F	-120.3631833	50.66909444
06200003AA	2015-09-30 11:12:26	2700	House Finch	F	-120.3631833	50.66909444
06200003AA	2015-09-30 11:12:28	2700	House Finch	F	-120.3631833	50.66909444
06200003AA	2015-09-30 11:12:30	2700	House Finch	F	-120.3631833	50.66909444
06200003AA	2015-09-30 11:12:32	2700	House Finch	F	-120.3631833	50.66909444
06200003AA	2015-09-30 11:12:35	2700	House Finch	F	-120.3631833	50.66909444
06200003AA	2015-09-30 11:12:37	2700	House Finch	F	-120.3631833	50.66909444
06200003AA	2015-09-30 11:12:39	2700	House Finch	F	-120.3631833	50.66909444
06200003AA	2015-09-30 11:12:41	2700	House Finch	F	-120.3631833	50.66909444
06200003AA	2015-09-30 11:12:44	2700	House Finch	F	-120.3631833	50.66909444
06200003AA	2015-09-30 11:12:46	2700	House Finch	F	-120.3631833	50.66909444
06200003AA	2015-09-30 11:12:48	2700	House Finch	F	-120.3631833	50.66909444
06200003AA	2015-09-30 11:12:50	2700	House Finch	F	-120.3631833	50.66909444
06200003AA	2015-09-30 11:12:53	2700	House Finch	F	-120.3631833	50.66909444
06200003AA	2015-09-30 11:12:55	2700	House Finch	F	-120.3631833	50.66909444
06200003AA	2015-09-30 11:12:57	2700	House Finch	F	-120.3631833	50.66909444
06200003AA	2015-09-30 11:12:59	2700	House Finch	F	-120.3631833	50.66909444
06200003AA	2015-09-30 11:13:01	2700	House Finch	F	-120.3631833	50.66909444
06200003AA	2015-09-30 11:13:04	2700	House Finch	F	-120.3631833	50.66909444
06200003AA	2015-09-30 11:13:06	2700	House Finch	F	-120.3631833	50.66909444
06200003AA	2015-09-30 11:13:08	2700	House Finch	F	-120.3631833	50.66909444
06200003AA	2015-09-30 14:12:54	2700	House Finch	F	-120.3631833	50.66909444
06200003AA	2015-09-30 14:12:56	2700	House Finch	F	-120.3631833	50.66909444
06200003AA	2015-09-30 14:12:58	2700	House Finch	F	-120.3631833	50.66909444
06200003AA	2015-09-30 14:13:00	2700	House Finch	F	-120.3631833	50.66909444
06200003AA	2015-09-30 14:13:03	2700	House Finch	F	-120.3631833	50.66909444
06200003AA	2015-09-30 14:13:05	2700	House Finch	F	-120.3631833	50.66909444
06200003AA	2015-09-30 14:13:07	2700	House Finch	F	-120.3631833	50.66909444
06200003AA	2015-09-30 14:13:09	2700	House Finch	F	-120.3631833	50.66909444
06200003AA	2015-09-30 14:13:12	2700	House Finch	F	-120.3631833	50.66909444
06200003AA	2015-09-30 14:13:14	2700	House Finch	F	-120.3631833	50.66909444
06200003AA	2015-09-30 14:13:16	2700	House Finch	F	-120.3631833	50.66909444
06200003AA	2015-09-30 14:13:18	2700	House Finch	F	-120.3631833	50.66909444
06200003AA	2015-09-30 14:13:20	2700	House Finch	F	-120.3631833	50.66909444
06200003AA	2015-09-30 14:13:25	2700	House Finch	F	-120.3631833	50.66909444
06200003AA	2015-09-30 14:13:27	2700	House Finch	F	-120.3631833	50.66909444
06200003AA	2015-09-30 14:13:30	2700	House Finch	F	-120.3631833	50.66909444
06200003AA	2015-09-30 14:13:32	2700	House Finch	F	-120.3631833	50.66909444
06200003AA	2015-09-30 14:13:34	2700	House Finch	F	-120.3631833	50.66909444
06200003AA	2015-09-30 14:13:36	2700	House Finch	F	-120.3631833	50.66909444
06200003AA	2015-09-30 14:13:39	2700	House Finch	F	-120.3631833	50.66909444
06200003AA	2015-09-30 14:13:41	2700	House Finch	F	-120.3631833	50.66909444
06200003AA	2015-09-30 14:13:43	2700	House Finch	F	-120.3631833	50.66909444
06200003AA	2015-09-30 14:13:48	2700	House Finch	F	-120.3631833	50.66909444
06200003AA	2015-09-30 14:13:51	2700	House Finch	F	-120.3631833	50.66909444
06200003AA	2015-09-30 14:13:53	2700	House Finch	F	-120.3631833	50.66909444
06200003AA	2015-09-30 14:13:55	2700	House Finch	F	-120.3631833	50.66909444
06200003AA	2015-09-30 14:13:57	2700	House Finch	F	-120.3631833	50.66909444
06200003AA	2015-09-30 14:14:00	2700	House Finch	F	-120.3631833	50.66909444
06200003AA	2015-09-30 14:14:02	2700	House Finch	F	-120.3631833	50.66909444
06200003AA	2015-09-30 14:14:04	2700	House Finch	F	-120.3631833	50.66909444
06200003AA	2015-09-30 14:14:06	2700	House Finch	F	-120.3631833	50.66909444
06200003AA	2015-09-30 14:14:08	2700	House Finch	F	-120.3631833	50.66909444
06200003AA	2015-09-30 14:14:11	2700	House Finch	F	-120.3631833	50.66909444
06200003AA	2015-09-30 14:14:13	2700	House Finch	F	-120.3631833	50.66909444
06200003AA	2015-09-30 14:14:15	2700	House Finch	F	-120.3631833	50.66909444
06200003AA	2015-09-30 14:14:17	2700	House Finch	F	-120.3631833	50.66909444
06200003AA	2015-09-30 14:14:20	2700	House Finch	F	-120.3631833	50.66909444
06200003AA	2015-09-30 14:14:22	2700	House Finch	F	-120.3631833	50.66909444
06200003AA	2015-09-30 14:14:24	2700	House Finch	F	-120.3631833	50.66909444
06200003AA	2015-09-30 14:14:26	2700	House Finch	F	-120.3631833	50.66909444
06200003AA	2015-09-30 14:14:29	2700	House Finch	F	-120.3631833	50.66909444
06200003AA	2015-09-30 14:14:31	2700	House Finch	F	-120.3631833	50.66909444
06200003AA	2015-09-30 14:14:34	2700	House Finch	F	-120.3631833	50.66909444
06200003AA	2015-09-30 14:14:36	2700	House Finch	F	-120.3631833	50.66909444
06200003AA	2015-09-30 14:14:38	2700	House Finch	F	-120.3631833	50.66909444
06200003AA	2015-09-30 14:14:40	2700	House Finch	F	-120.3631833	50.66909444
06200003AA	2015-09-30 14:14:43	2700	House Finch	F	-120.3631833	50.66909444
06200003AA	2015-09-30 14:14:45	2700	House Finch	F	-120.3631833	50.66909444
06200003AA	2015-09-30 14:14:47	2700	House Finch	F	-120.3631833	50.66909444
06200003AA	2015-10-01 08:24:44	2700	House Finch	F	-120.3631833	50.66909444
06200003AA	2015-10-01 08:24:46	2700	House Finch	F	-120.3631833	50.66909444
06200003AA	2015-10-01 08:24:49	2700	House Finch	F	-120.3631833	50.66909444
06200003AA	2015-10-01 08:24:51	2700	House Finch	F	-120.3631833	50.66909444
06200003AA	2015-10-01 08:24:53	2700	House Finch	F	-120.3631833	50.66909444
06200003AA	2015-10-01 08:24:55	2700	House Finch	F	-120.3631833	50.66909444
06200003AA	2015-10-01 08:24:58	2700	House Finch	F	-120.3631833	50.66909444
06200003AA	2015-10-01 08:25:00	2700	House Finch	F	-120.3631833	50.66909444
06200003AA	2015-10-01 08:25:02	2700	House Finch	F	-120.3631833	50.66909444
06200003AA	2015-10-01 08:25:04	2700	House Finch	F	-120.3631833	50.66909444
06200003AA	2015-10-01 08:25:07	2700	House Finch	F	-120.3631833	50.66909444
06200003AA	2015-10-01 08:25:09	2700	House Finch	F	-120.3631833	50.66909444
06200003AA	2015-10-01 08:25:11	2700	House Finch	F	-120.3631833	50.66909444
06200003AA	2015-10-01 08:25:14	2700	House Finch	F	-120.3631833	50.66909444
06200003AA	2015-10-01 08:25:16	2700	House Finch	F	-120.3631833	50.66909444
06200003AA	2015-10-01 08:25:18	2700	House Finch	F	-120.3631833	50.66909444
06200003AA	2015-10-01 08:25:20	2700	House Finch	F	-120.3631833	50.66909444
06200003AA	2015-10-01 08:25:23	2700	House Finch	F	-120.3631833	50.66909444
06200003AA	2015-10-01 08:25:25	2700	House Finch	F	-120.3631833	50.66909444
06200003AA	2015-10-01 08:25:27	2700	House Finch	F	-120.3631833	50.66909444
06200003AA	2015-10-01 08:25:29	2700	House Finch	F	-120.3631833	50.66909444
06200003AA	2015-10-01 08:25:32	2700	House Finch	F	-120.3631833	50.66909444
06200003AA	2015-10-01 08:25:34	2700	House Finch	F	-120.3631833	50.66909444
06200003AA	2015-10-01 08:25:36	2700	House Finch	F	-120.3631833	50.66909444
06200003AA	2015-10-01 08:25:39	2700	House Finch	F	-120.3631833	50.66909444
06200003AA	2015-10-01 08:25:41	2700	House Finch	F	-120.3631833	50.66909444
06200003AA	2015-10-01 08:25:43	2700	House Finch	F	-120.3631833	50.66909444
06200003AA	2015-10-01 08:25:45	2700	House Finch	F	-120.3631833	50.66909444
06200003AA	2015-10-01 08:25:48	2700	House Finch	F	-120.3631833	50.66909444
06200003AA	2015-10-01 08:54:49	2700	House Finch	F	-120.3631833	50.66909444
06200003AA	2015-10-01 08:54:51	2700	House Finch	F	-120.3631833	50.66909444
06200003AA	2015-10-01 08:55:03	2700	House Finch	F	-120.3631833	50.66909444
06200003AA	2015-10-01 08:55:21	2700	House Finch	F	-120.3631833	50.66909444
06200003AA	2015-10-01 08:55:33	2700	House Finch	F	-120.3631833	50.66909444
06200003AA	2015-10-01 08:55:41	2700	House Finch	F	-120.3631833	50.66909444
06200003AA	2015-10-01 08:55:43	2700	House Finch	F	-120.3631833	50.66909444
06200003AA	2015-10-01 08:55:45	2700	House Finch	F	-120.3631833	50.66909444
06200003AA	2015-10-01 08:55:58	2700	House Finch	F	-120.3631833	50.66909444
06200003AA	2015-10-01 08:56:56	2700	House Finch	F	-120.3631833	50.66909444
06200003AA	2015-10-01 08:56:58	2700	House Finch	F	-120.3631833	50.66909444
06200003AA	2015-10-01 08:57:00	2700	House Finch	F	-120.3631833	50.66909444
06200003AA	2015-10-01 08:57:03	2700	House Finch	F	-120.3631833	50.66909444
06200003AA	2015-10-01 08:57:05	2700	House Finch	F	-120.3631833	50.66909444
06200003AA	2015-10-01 09:15:32	2700	House Finch	F	-120.3631833	50.66909444
06200003AA	2015-10-01 09:17:01	2700	House Finch	F	-120.3631833	50.66909444
06200003AA	2015-10-01 09:17:03	2700	House Finch	F	-120.3631833	50.66909444
06200003AA	2015-10-01 09:17:26	2700	House Finch	F	-120.3631833	50.66909444
06200003AA	2015-10-01 09:17:29	2700	House Finch	F	-120.3631833	50.66909444
06200003AA	2015-10-01 09:17:31	2700	House Finch	F	-120.3631833	50.66909444
06200003AA	2015-10-01 09:17:33	2700	House Finch	F	-120.3631833	50.66909444
06200003AA	2015-10-01 09:17:35	2700	House Finch	F	-120.3631833	50.66909444
06200003AA	2015-10-01 09:17:38	2700	House Finch	F	-120.3631833	50.66909444
06200003AA	2015-10-01 09:17:40	2700	House Finch	F	-120.3631833	50.66909444
06200003AA	2015-10-01 09:17:42	2700	House Finch	F	-120.3631833	50.66909444
06200003AA	2015-10-01 09:17:44	2700	House Finch	F	-120.3631833	50.66909444
06200003AA	2015-10-01 09:17:47	2700	House Finch	F	-120.3631833	50.66909444
06200003AA	2015-10-01 12:28:47	2700	House Finch	F	-120.3631833	50.66909444
06200003AA	2015-10-01 12:28:49	2700	House Finch	F	-120.3631833	50.66909444
06200003AA	2015-10-01 12:29:00	2700	House Finch	F	-120.3631833	50.66909444
06200003AA	2015-10-01 12:29:05	2700	House Finch	F	-120.3631833	50.66909444
06200003AA	2015-10-01 12:29:08	2700	House Finch	F	-120.3631833	50.66909444
06200003AA	2015-10-01 12:29:10	2700	House Finch	F	-120.3631833	50.66909444
06200003AA	2015-10-01 12:29:12	2700	House Finch	F	-120.3631833	50.66909444
06200003AA	2015-10-01 12:29:15	2700	House Finch	F	-120.3631833	50.66909444
06200003AA	2015-10-01 12:29:17	2700	House Finch	F	-120.3631833	50.66909444
06200003AA	2015-10-01 12:29:30	2700	House Finch	F	-120.3631833	50.66909444
06200003AA	2015-10-01 12:29:32	2700	House Finch	F	-120.3631833	50.66909444
06200003AA	2015-10-01 12:29:35	2700	House Finch	F	-120.3631833	50.66909444
06200003AA	2015-10-01 12:29:37	2700	House Finch	F	-120.3631833	50.66909444
06200003AA	2015-10-01 12:29:39	2700	House Finch	F	-120.3631833	50.66909444
06200003AA	2015-10-01 12:29:41	2700	House Finch	F	-120.3631833	50.66909444
06200003AA	2015-10-01 12:29:44	2700	House Finch	F	-120.3631833	50.66909444
06200003AA	2015-10-01 12:29:46	2700	House Finch	F	-120.3631833	50.66909444
06200003AA	2015-10-01 12:29:48	2700	House Finch	F	-120.3631833	50.66909444
06200003AA	2015-10-01 12:29:50	2700	House Finch	F	-120.3631833	50.66909444
06200003AA	2015-10-01 12:29:53	2700	House Finch	F	-120.3631833	50.66909444
06200003AA	2015-10-01 12:29:55	2700	House Finch	F	-120.3631833	50.66909444
06200003AA	2015-10-01 12:29:57	2700	House Finch	F	-120.3631833	50.66909444
06200003AA	2015-10-01 12:30:00	2700	House Finch	F	-120.3631833	50.66909444
06200003AA	2015-10-01 12:30:02	2700	House Finch	F	-120.3631833	50.66909444
06200003AA	2015-10-01 12:30:04	2700	House Finch	F	-120.3631833	50.66909444
06200003AA	2015-10-01 12:30:06	2700	House Finch	F	-120.3631833	50.66909444
06200003AA	2015-10-01 12:30:09	2700	House Finch	F	-120.3631833	50.66909444
06200003AA	2015-10-01 12:30:11	2700	House Finch	F	-120.3631833	50.66909444
06200003AA	2015-10-01 12:30:13	2700	House Finch	F	-120.3631833	50.66909444
06200003AA	2015-10-01 12:30:16	2700	House Finch	F	-120.3631833	50.66909444
06200003AA	2015-10-01 12:30:18	2700	House Finch	F	-120.3631833	50.66909444
06200003AA	2015-10-01 12:30:20	2700	House Finch	F	-120.3631833	50.66909444
06200003AA	2015-10-01 12:30:23	2700	House Finch	F	-120.3631833	50.66909444
06200003AA	2015-10-01 12:30:25	2700	House Finch	F	-120.3631833	50.66909444
06200003AA	2015-10-01 12:30:27	2700	House Finch	F	-120.3631833	50.66909444
06200003AA	2015-10-01 12:30:29	2700	House Finch	F	-120.3631833	50.66909444
06200003AA	2015-10-01 12:30:32	2700	House Finch	F	-120.3631833	50.66909444
06200003AA	2015-10-01 12:30:34	2700	House Finch	F	-120.3631833	50.66909444
06200003AA	2015-10-01 12:30:36	2700	House Finch	F	-120.3631833	50.66909444
06200003AA	2015-10-01 12:30:38	2700	House Finch	F	-120.3631833	50.66909444
06200003AA	2015-10-01 12:30:41	2700	House Finch	F	-120.3631833	50.66909444
06200003AA	2015-10-01 12:30:43	2700	House Finch	F	-120.3631833	50.66909444
06200003AA	2015-10-01 12:30:45	2700	House Finch	F	-120.3631833	50.66909444
06200003AA	2015-10-01 12:30:48	2700	House Finch	F	-120.3631833	50.66909444
06200003AA	2015-10-01 12:30:50	2700	House Finch	F	-120.3631833	50.66909444
06200003AA	2015-10-01 12:30:52	2700	House Finch	F	-120.3631833	50.66909444
06200003AA	2015-10-01 12:30:55	2700	House Finch	F	-120.3631833	50.66909444
06200003AA	2015-10-01 12:30:57	2700	House Finch	F	-120.3631833	50.66909444
06200003AA	2015-10-01 12:30:59	2700	House Finch	F	-120.3631833	50.66909444
06200003AA	2015-10-01 12:31:01	2700	House Finch	F	-120.3631833	50.66909444
06200003AA	2015-10-01 12:31:04	2700	House Finch	F	-120.3631833	50.66909444
06200003AA	2015-10-01 12:31:06	2700	House Finch	F	-120.3631833	50.66909444
06200003AA	2015-10-01 12:31:08	2700	House Finch	F	-120.3631833	50.66909444
06200003AA	2015-10-01 12:31:11	2700	House Finch	F	-120.3631833	50.66909444
06200003AA	2015-10-01 12:31:13	2700	House Finch	F	-120.3631833	50.66909444
06200003AA	2015-10-01 12:31:15	2700	House Finch	F	-120.3631833	50.66909444
06200003AA	2015-10-01 12:31:17	2700	House Finch	F	-120.3631833	50.66909444
06200003AA	2015-10-01 12:31:20	2700	House Finch	F	-120.3631833	50.66909444
06200003AA	2015-10-01 12:31:22	2700	House Finch	F	-120.3631833	50.66909444
06200003AA	2015-10-01 12:31:24	2700	House Finch	F	-120.3631833	50.66909444
06200003AA	2015-10-01 12:31:26	2700	House Finch	F	-120.3631833	50.66909444
06200003AA	2015-10-01 12:31:31	2700	House Finch	F	-120.3631833	50.66909444
06200003AA	2015-10-01 12:31:34	2700	House Finch	F	-120.3631833	50.66909444
06200003AA	2015-10-01 12:31:36	2700	House Finch	F	-120.3631833	50.66909444
06200003AA	2015-10-01 12:31:38	2700	House Finch	F	-120.3631833	50.66909444
06200003AA	2015-10-01 12:31:40	2700	House Finch	F	-120.3631833	50.66909444
06200003AA	2015-10-01 12:31:50	2700	House Finch	F	-120.3631833	50.66909444
06200003AA	2015-10-01 12:31:52	2700	House Finch	F	-120.3631833	50.66909444
06200003AA	2015-10-01 12:31:55	2700	House Finch	F	-120.3631833	50.66909444
[truncated: 40,709 more rows]
