# Supplementary material for: feedr and animalnexus.ca: A paired R package and user‐friendly Web application for transforming and visualizing animal movement data from static stations
Source: Ecol Evol. 2017 Aug 30;7(19):7884–96. doi: 10.1002/ece3.3240 (PMC5632613; doi:10.1002/ece3.3240)
Supplement: Supplementary file 4 [file ECE3-7-7884-s004.csv]

original_id	corrected_id
041B999F6B	0418999F68
