# Supplementary material for: feedr and animalnexus.ca: A paired R package and user‐friendly Web application for transforming and visualizing animal movement data from static stations
Source: Ecol Evol. 2017 Aug 30;7(19):7884–96. doi: 10.1002/ece3.3240 (PMC5632613; doi:10.1002/ece3.3240)
Supplement: Supplementary file 5 [file ECE3-7-7884-s005.R]

# Typical Workflow

library(feedr)
library(dplyr)
library(ggplot2)

# Loading and checking data
raw <- read.csv("finch_data.csv")
raw <- load_format(raw, tz = "America/Vancouver")
raw <- check_problems(raw, problems = "problems_index.csv")
raw <- check_ids(raw, ids = "animal_index.csv")

# Transforming data
v <- visits(r = raw, bw = 4)

d <- disp(v) # displacements

m <- move(v) # movements
p <- presence(v, bw = 20) # presence

a <- activity(p) # binary activity
da <- daily(a) # daily activity patterns

# Static summary map
map_ggmap(p = p, m = m, summary = "sum_indiv")

# Interactive summary map
map_leaflet(p = p, m = m, summary = "sum_indiv") #Plot interactive map

# Launch local Shiny app for creating animated, interactive maps
ui_animate(v)

# Summarizing data for other plots:

## By bird
p_avg <- p %>%
  group_by(animal_id, sex) %>%
  summarize(amount = sum(length))

### Simple plots
ggplot(data = p_avg, aes(x = sex, y = amount, fill = sex)) +
  theme_bw() + 
  theme(legend.position = "none") + 
  geom_boxplot() +
  labs(x = "Sex", y = "Total time spent near logger")

## Summarize movements by date
m_avg <- m %>%
  group_by(date, animal_id) %>%
  summarize(path_use = length(move_path) / 2) #because two rows per movement

### Variation in movements by date
ggplot(data = m_avg, aes(x = date, y = path_use)) +
  theme_bw() + 
  theme(legend.position = "none") + 
  stat_summary() +
  labs(x = "Date", y = "Movements")
